# Supplementary material for: NR5A2 transcriptional activation by BRD4 promotes pancreatic cancer progression by upregulating GDF15
Source: Cell Death Discov. 2021 Apr 13;7:78. doi: 10.1038/s41420-021-00462-8 (PMC8044179; doi:10.1038/s41420-021-00462-8)
Supplement: Supplementary file 3 — supplementary data2 RNA-seq-rawcounts.txt [file 41420_2021_462_MOESM3_ESM.txt]

gene_id	si_NR5A2_seq1	si_NR5A2_seq2	si_NR5A2_seq3	si_Control_seq1	si_Control_seq2	si_Control_seq3	si_NR5A2	si_Control	log2FoldChange	pvalue	padj	gene_name	gene_chr	gene_start	gene_end	gene_strand	gene_length	gene_biotype	gene_description	tf_family
ENSG00000105323	6348.383597	6432.575839	6223.543253	12194.79317	10981.39452	11291.31714	6334.834229	11489.16828	-0.858869647	2.24E-76	2.93E-72	HNRNPUL1	19	41262496	41307598	+	6543	protein_coding	heterogeneous nuclear ribonucleoprotein U like 1 [Source:HGNC Symbol;Acc:HGNC:17011]	-
ENSG00000077942	10633.15353	10797.94535	10460.55809	20757.31221	18536.85273	18684.09501	10630.55232	19326.08665	-0.862322751	8.42E-76	5.50E-72	FBLN1	22	45502238	45601135	+	7285	protein_coding	fibulin 1 [Source:HGNC Symbol;Acc:HGNC:3600]	-
ENSG00000124762	6470.916736	6581.79487	6267.536254	11501.86074	10704.40822	10684.34648	6440.08262	10963.53848	-0.76753594	7.99E-67	3.47E-63	CDKN1A	6	36676460	36687339	+	3050	protein_coding	cyclin dependent kinase inhibitor 1A [Source:HGNC Symbol;Acc:HGNC:1784]	-
ENSG00000167460	10366.69258	10884.43536	11150.7594	6667.686109	6462.67653	6421.001222	10800.62911	6517.121287	0.728799996	1.44E-64	4.71E-61	TPM4	19	16067021	16103005	+	8632	protein_coding	tropomyosin 4 [Source:HGNC Symbol;Acc:HGNC:12013]	-
ENSG00000130513	823.6949918	741.3429601	644.2530637	1899.943053	1849.944947	1858.327968	736.4303386	1869.405323	-1.343856374	3.09E-62	8.06E-59	GDF15	19	18374731	18389176	+	2087	protein_coding	growth differentiation factor 15 [Source:HGNC Symbol;Acc:HGNC:30142]	-
ENSG00000142669	1223.386422	1310.656336	1192.699147	2918.901215	2536.345286	2610.805288	1242.247302	2688.68393	-1.113785745	7.70E-60	1.67E-56	SH3BGRL3	1	26279176	26281522	+	1786	protein_coding	SH3 domain binding glutamate rich protein like 3 [Source:HGNC Symbol;Acc:HGNC:15568]	-
ENSG00000124466	2046.108929	2020.634786	1927.87108	3537.225877	3280.36686	3432.91794	1998.204932	3416.836893	-0.773875185	2.13E-45	3.98E-42	LYPD3	19	43460787	43465660	-	2519	protein_coding	LY6/PLAUR domain containing 3 [Source:HGNC Symbol;Acc:HGNC:24880]	-
ENSG00000108518	8133.866484	8168.078717	7743.745854	12637.32967	11866.94193	11823.45579	8015.230352	12109.24246	-0.595272276	7.27E-43	1.19E-39	PFN1	17	4945652	4949061	-	1987	protein_coding	profilin 1 [Source:HGNC Symbol;Acc:HGNC:8881]	-
ENSG00000125148	2197.816625	2096.669962	2210.403911	3430.935357	3844.448435	3662.610603	2168.296832	3645.998132	-0.749858841	9.84E-40	1.43E-36	MT2A	16	56608199	56609497	+	1299	protein_coding	metallothionein 2A [Source:HGNC Symbol;Acc:HGNC:7406]	-
ENSG00000179862	1824.382296	1785.876182	1698.129851	3407.4288	2911.38877	3321.709276	1769.462776	3213.508948	-0.860720711	1.22E-39	1.60E-36	CITED4	1	40861051	40862366	-	1316	protein_coding	Cbp/p300 interacting transactivator with Glu/Asp rich carboxy-terminal domain 4 [Source:HGNC Symbol;Acc:HGNC:18696]	-
ENSG00000169174	5946.747196	5943.099397	5638.925146	9123.610346	8498.626871	8700.259182	5842.923913	8774.165466	-0.58653249	4.86E-39	5.77E-36	PCSK9	1	55039548	55064852	+	4981	protein_coding	proprotein convertase subtilisin/kexin type 9 [Source:HGNC Symbol;Acc:HGNC:20001]	-
ENSG00000138757	4325.614314	4317.847523	4266.343505	2857.579761	2842.647646	2887.26795	4303.268447	2862.498452	0.588190563	5.23E-37	5.69E-34	G3BP2	4	75642782	75724525	-	7183	protein_coding	G3BP stress granule assembly factor 2 [Source:HGNC Symbol;Acc:HGNC:30291]	-
ENSG00000161638	3387.166064	3480.510154	3203.668118	5669.168432	5151.540684	5164.447244	3357.114779	5328.385453	-0.666413497	2.76E-35	2.77E-32	ITGA5	12	54395261	54419460	-	7577	protein_coding	integrin subunit alpha 5 [Source:HGNC Symbol;Acc:HGNC:6141]	-
ENSG00000104419	6397.980344	6470.593426	6368.231346	9722.516548	9130.43867	9017.255843	6412.268372	9290.070354	-0.534854125	3.71E-35	3.46E-32	NDRG1	8	133237171	133302022	-	9823	protein_coding	N-myc downstream regulated 1 [Source:HGNC Symbol;Acc:HGNC:7679]	-
ENSG00000080824	39962.33565	43767.74784	43641.05731	30478.80674	28835.89051	29312.31749	42457.04693	29542.33824	0.523226124	9.38E-34	8.16E-31	HSP90AA1	14	102080738	102139699	-	5248	protein_coding	heat shock protein 90 alpha family class A member 1 [Source:HGNC Symbol;Acc:HGNC:5253]	-
ENSG00000184897	3293.807482	3421.582893	3082.442959	5055.953891	4892.750571	4830.821249	3265.944445	4926.50857	-0.592977269	6.40E-31	5.22E-28	H1FX	3	129314771	129316277	-	1507	protein_coding	H1 histone family member X [Source:HGNC Symbol;Acc:HGNC:4722]	-
ENSG00000131094	1030.834346	1059.740257	975.667007	1920.383538	1806.476296	1682.680637	1022.080537	1803.180157	-0.818997055	1.72E-30	1.32E-27	C1QL1	17	44959693	44968071	-	1295	protein_coding	complement C1q like 1 [Source:HGNC Symbol;Acc:HGNC:24182]	-
ENSG00000035862	6122.767023	6189.263277	6066.14607	9039.804359	8570.400691	8337.531855	6126.05879	8649.245635	-0.497620831	6.55E-30	4.75E-27	TIMP2	17	78852977	78925387	-	5633	protein_coding	TIMP metallopeptidase inhibitor 2 [Source:HGNC Symbol;Acc:HGNC:11821]	-
ENSG00000150938	6887.140416	6692.045875	6951.87183	9242.165157	9307.345973	9253.184506	6843.68604	9267.565212	-0.437455983	6.91E-29	4.75E-26	CRIM1	2	36355926	36551135	+	7122	protein_coding	cysteine rich transmembrane BMP regulator 1 [Source:HGNC Symbol;Acc:HGNC:2359]	-
ENSG00000119471	2548.883794	2601.353438	2597.542322	1644.436994	1715.495397	1710.742637	2582.593185	1690.225009	0.611621964	1.80E-28	1.17E-25	HSDL2	9	112379937	112472410	+	3455	protein_coding	hydroxysteroid dehydrogenase like 2 [Source:HGNC Symbol;Acc:HGNC:18572]	-
ENSG00000124207	7766.267066	7997.950012	7983.263306	5543.459451	5878.376978	5743.3559	7915.826794	5721.730776	0.468282086	2.74E-28	1.70E-25	CSE1L	20	49046246	49096960	+	3800	protein_coding	chromosome segregation 1 like [Source:HGNC Symbol;Acc:HGNC:2431]	-
ENSG00000074181	1856.474309	1854.30784	1725.503274	3187.693589	2804.233489	2831.143951	1812.095141	2941.023676	-0.698600158	4.85E-28	2.88E-25	NOTCH3	19	15159038	15200981	-	9394	protein_coding	notch 3 [Source:HGNC Symbol;Acc:HGNC:7883]	-
ENSG00000099194	40382.44927	41283.29848	41308.45061	56382.01097	53245.05482	53119.28641	40991.39946	54248.78407	-0.404269565	5.16E-28	2.93E-25	SCD	10	100347124	100364834	+	5362	protein_coding	stearoyl-CoA desaturase [Source:HGNC Symbol;Acc:HGNC:10571]	-
ENSG00000166197	6201.538327	6313.770877	6494.344617	4645.100148	4348.886975	4244.63726	6336.551273	4412.874794	0.52193721	1.06E-27	5.75E-25	NOLC1	10	102152176	102163871	+	3970	protein_coding	nucleolar and coiled-body phosphoprotein 1 [Source:HGNC Symbol;Acc:HGNC:15608]	-
ENSG00000100304	1140.725178	1238.422919	1117.422233	2044.04847	1921.718768	1864.563968	1165.523443	1943.443735	-0.737492765	1.55E-27	8.07E-25	TTLL12	22	43166622	43187133	-	4622	protein_coding	tubulin tyrosine ligase like 12 [Source:HGNC Symbol;Acc:HGNC:28974]	-
ENSG00000100605	795.4929201	813.5763767	824.135558	1421.635711	1356.626295	1349.054643	811.0682849	1375.772216	-0.762366836	9.09E-27	4.56E-24	ITPK1	14	92936914	93116320	-	6783	protein_coding	inositol-tetrakisphosphate 1-kinase [Source:HGNC Symbol;Acc:HGNC:6177]	-
ENSG00000117394	2906.75836	3008.141627	2897.672353	4427.408986	4126.489222	4202.024594	2937.524113	4251.974267	-0.533470429	9.77E-27	4.72E-24	SLC2A1	1	42925375	42959176	-	4724	protein_coding	solute carrier family 2 member 1 [Source:HGNC Symbol;Acc:HGNC:11005]	-
ENSG00000159069	2783.252735	2974.876237	2645.445812	4573.558452	4195.230345	4141.743261	2801.191595	4303.510686	-0.619376433	1.43E-26	6.69E-24	FBXW5	9	136940435	136944696	-	3252	protein_coding	F-box and WD repeat domain containing 5 [Source:HGNC Symbol;Acc:HGNC:13613]	-
ENSG00000155660	2012.071946	1955.054447	2008.036105	2916.857167	2924.530455	2898.700616	1991.720833	2913.362746	-0.548734899	5.65E-26	2.54E-23	PDIA4	7	149003062	149028641	-	3277	protein_coding	protein disulfide isomerase family A member 4 [Source:HGNC Symbol;Acc:HGNC:30167]	-
ENSG00000172270	21310.0689	20769.00816	19341.27862	31166.62905	27908.89623	28577.50884	20473.45189	29217.67804	-0.513077819	7.53E-26	3.27E-23	BSG	19	571277	583493	+	3797	protein_coding	basigin (Ok blood group) [Source:HGNC Symbol;Acc:HGNC:1116]	-
ENSG00000125968	830.5023885	910.5212254	873.0166706	1402.21725	1565.882363	1515.347974	871.3467615	1494.482529	-0.778221989	8.45E-26	3.56E-23	ID1	20	31605283	31606515	+	1233	protein_coding	"inhibitor of DNA binding 1, HLH protein [Source:HGNC Symbol;Acc:HGNC:5360]"	bHLH
ENSG00000132471	2595.563085	2641.271905	2432.324162	3816.238494	3720.107873	3663.649936	2556.386384	3733.332101	-0.546285337	1.21E-25	4.92E-23	WBP2	17	75845699	75856507	-	5399	protein_coding	WW domain binding protein 2 [Source:HGNC Symbol;Acc:HGNC:12738]	-
ENSG00000185499	4859.508706	5250.228861	4966.321037	8055.59502	7001.485632	7318.985206	5025.352868	7458.688619	-0.569640417	2.30E-25	9.11E-23	MUC1	1	155185824	155192916	-	4717	protein_coding	"mucin 1, cell surface associated [Source:HGNC Symbol;Acc:HGNC:7508]"	-
ENSG00000095383	2319.377279	2345.685161	2291.546557	3761.049185	3315.748321	3437.075274	2318.869666	3504.62426	-0.595795182	2.63E-25	1.01E-22	TBC1D2	9	98198999	98255721	-	3681	protein_coding	TBC1 domain family member 2 [Source:HGNC Symbol;Acc:HGNC:18026]	-
ENSG00000173801	10662.32809	11115.3922	9982.50081	17562.46445	15164.49407	15154.51907	10586.74037	15960.49253	-0.592224056	3.39E-25	1.27E-22	JUP	17	41754604	41786931	-	4942	protein_coding	junction plakoglobin [Source:HGNC Symbol;Acc:HGNC:6207]	-
ENSG00000136295	5407.990377	5556.270442	4827.498678	8361.180267	7614.090352	7695.223866	5263.919832	7890.164828	-0.583853808	3.67E-25	1.33E-22	TTYH3	7	2631951	2664802	+	6129	protein_coding	tweety family member 3 [Source:HGNC Symbol;Acc:HGNC:22222]	-
ENSG00000123989	647.6751648	625.3893176	655.0069085	1321.477336	1110.977867	1138.06998	642.6904636	1190.175061	-0.889070711	4.87E-25	1.72E-22	CHPF	2	219538947	219543787	-	3354	protein_coding	chondroitin polymerizing factor [Source:HGNC Symbol;Acc:HGNC:24291]	-
ENSG00000073060	5433.274993	5569.576598	5270.361558	8057.639069	7270.384733	7556.992535	5424.404383	7628.338779	-0.49185227	2.64E-24	9.06E-22	SCARB1	12	124776856	124882668	-	7741	protein_coding	scavenger receptor class B member 1 [Source:HGNC Symbol;Acc:HGNC:1664]	-
ENSG00000089597	12370.98464	12868.003	12329.77184	9629.512342	8680.588669	8652.44985	12522.91982	8987.516954	0.478584272	7.26E-24	2.43E-21	GANAB	11	62624826	62646726	-	5030	protein_coding	glucosidase II alpha subunit [Source:HGNC Symbol;Acc:HGNC:4138]	-
ENSG00000156642	678.7946922	724.2350457	668.69362	1207.010622	1162.53371	1160.935313	690.5744526	1176.826548	-0.768851392	1.27E-23	4.14E-21	NPTN	15	73560014	73634134	-	4032	protein_coding	neuroplastin [Source:HGNC Symbol;Acc:HGNC:17867]	-
ENSG00000095303	4598.882664	4780.711653	4748.311275	7180.742275	6421.229676	6483.361221	4709.301864	6695.111057	-0.507582617	2.19E-23	6.98E-21	PTGS1	9	122370530	122395703	+	5791	protein_coding	prostaglandin-endoperoxide synthase 1 [Source:HGNC Symbol;Acc:HGNC:9604]	-
ENSG00000071553	2968.997414	2838.963361	2692.371681	4273.083327	4120.423828	3928.679932	2833.444152	4107.395696	-0.535688026	9.01E-23	2.80E-20	ATP6AP1	X	154428632	154436516	+	4884	protein_coding	ATPase H+ transporting accessory protein 1 [Source:HGNC Symbol;Acc:HGNC:868]	-
ENSG00000161642	1919.685849	1995.923354	1724.525652	3149.878692	2802.211691	2895.582616	1880.044951	2949.224333	-0.649414761	1.00E-22	3.04E-20	ZNF385A	12	54369133	54391298	-	3179	protein_coding	zinc finger protein 385A [Source:HGNC Symbol;Acc:HGNC:17521]	-
ENSG00000168209	2374.808937	2199.317448	2086.245885	3414.582969	3219.712928	3261.427943	2220.12409	3298.574613	-0.571189435	2.16E-22	6.42E-20	DDIT4	10	72273920	72276036	+	2058	protein_coding	DNA damage inducible transcript 4 [Source:HGNC Symbol;Acc:HGNC:24944]	-
ENSG00000089486	1808.822532	1851.456521	1861.392767	2800.346404	2640.46787	2608.726621	1840.557273	2683.180299	-0.543817876	2.95E-22	8.55E-20	CDIP1	16	4510675	4538828	-	4268	protein_coding	cell death inducing p53 target 1 [Source:HGNC Symbol;Acc:HGNC:13234]	zf-LITAF-like
ENSG00000001617	1639.610102	1542.563621	1571.038958	2482.496867	2326.078319	2293.808627	1584.404227	2367.461271	-0.579489058	5.11E-22	1.45E-19	SEMA3F	3	50155045	50189075	+	4826	protein_coding	semaphorin 3F [Source:HGNC Symbol;Acc:HGNC:10728]	-
ENSG00000144381	11974.21067	12461.21481	12567.33404	9677.547481	9480.209682	9391.415837	12334.25317	9516.391	0.374180212	1.14E-21	3.16E-19	HSPD1	2	197486581	197516737	-	4245	protein_coding	heat shock protein family D (Hsp60) member 1 [Source:HGNC Symbol;Acc:HGNC:5261]	-
ENSG00000172037	1823.409811	1754.511672	1743.100474	2812.610695	2548.476072	2551.563289	1773.673986	2637.550019	-0.572486331	1.58E-21	4.28E-19	LAMB2	3	49121114	49133118	-	6865	protein_coding	laminin subunit beta 2 [Source:HGNC Symbol;Acc:HGNC:6487]	-
ENSG00000112576	2474.974916	2446.431768	2293.501802	3643.516398	3380.445849	3375.754608	2404.969496	3466.572285	-0.527448145	2.05E-21	5.45E-19	CCND3	6	41934933	42050357	-	5802	protein_coding	cyclin D3 [Source:HGNC Symbol;Acc:HGNC:1585]	-
ENSG00000105290	690.464515	800.270221	623.7229964	1316.367215	1267.667194	1216.019979	704.8192442	1266.684796	-0.845374382	2.40E-21	6.26E-19	APLP1	19	35867899	35879791	+	3656	protein_coding	amyloid beta precursor like protein 1 [Source:HGNC Symbol;Acc:HGNC:597]	-
ENSG00000186907	453.1781183	450.5084142	445.7957467	899.3813268	748.06517	875.1186515	449.8274264	840.8550494	-0.902298335	1.30E-20	3.32E-18	RTN4RL2	11	57460549	57477534	+	2387	protein_coding	reticulon 4 receptor like 2 [Source:HGNC Symbol;Acc:HGNC:23053]	-
ENSG00000126777	8566.622412	8767.806163	9934.597319	5934.894733	6343.390462	6568.586553	9089.675298	6282.290582	0.532931312	1.32E-20	3.32E-18	KTN1	14	55559072	55701526	+	17575	protein_coding	kinectin 1 [Source:HGNC Symbol;Acc:HGNC:6467]	-
ENSG00000077150	2781.307765	2803.797093	2689.438814	4151.462443	3706.966187	3889.185266	2758.181224	3915.871298	-0.505548718	1.62E-20	3.98E-18	NFKB2	10	102394110	102402529	+	4484	protein_coding	nuclear factor kappa B subunit 2 [Source:HGNC Symbol;Acc:HGNC:7795]	RHD
ENSG00000105223	4059.15336	4040.319133	4066.908566	5940.004854	5335.52428	5473.129238	4055.460353	5582.886124	-0.461144263	2.72E-20	6.57E-18	PLD3	19	40348456	40380439	+	5184	protein_coding	phospholipase D family member 3 [Source:HGNC Symbol;Acc:HGNC:17158]	-
ENSG00000183853	2029.57668	1980.716319	2003.147993	2800.346404	2776.939219	2808.278618	2004.480331	2795.18808	-0.479733925	4.01E-20	9.50E-18	KIRREL1	1	157993273	158100262	+	7872	protein_coding	kirre like nephrin family adhesion molecule 1 [Source:HGNC Symbol;Acc:HGNC:15734]	-
ENSG00000134574	2430.240596	2408.414181	2347.271026	3568.908629	3345.064389	3239.601944	2395.308601	3384.524987	-0.498762886	4.89E-20	1.14E-17	DDB2	11	47214465	47239240	+	4897	protein_coding	damage specific DNA binding protein 2 [Source:HGNC Symbol;Acc:HGNC:2718]	-
ENSG00000169908	20936.63457	21075.04974	20512.47008	16989.10886	16241.10138	16340.39838	20841.3848	16523.53621	0.334936472	7.63E-20	1.75E-17	TM4SF1	3	149369022	149377865	-	3668	protein_coding	transmembrane 4 L six family member 1 [Source:HGNC Symbol;Acc:HGNC:11853]	-
ENSG00000160211	7188.610838	7913.360879	7360.517931	12097.70087	10180.7626	10444.26049	7487.49655	10907.57465	-0.542741628	1.02E-19	2.30E-17	G6PD	X	154531390	154547572	-	3995	protein_coding	glucose-6-phosphate dehydrogenase [Source:HGNC Symbol;Acc:HGNC:4057]	-
ENSG00000143819	1303.130211	1361.02964	1295.349483	2027.696082	1948.002139	1888.468634	1319.836445	1954.722285	-0.566556078	1.12E-19	2.48E-17	EPHX1	1	225810092	225845563	+	2508	protein_coding	epoxide hydrolase 1 [Source:HGNC Symbol;Acc:HGNC:3401]	-
ENSG00000141349	1703.794127	1783.975303	1575.927069	2841.227373	2431.211803	2549.484622	1687.898833	2607.307933	-0.627184074	1.36E-19	2.95E-17	G6PC3	17	44070735	44076344	+	4551	protein_coding	glucose-6-phosphatase catalytic subunit 3 [Source:HGNC Symbol;Acc:HGNC:24861]	-
ENSG00000166165	8462.566492	8803.922871	8052.674485	13080.88818	11225.02115	11565.70113	8439.721283	11957.20349	-0.502580434	1.43E-19	3.05E-17	CKB	14	103519659	103523111	-	2669	protein_coding	creatine kinase B [Source:HGNC Symbol;Acc:HGNC:1991]	-
ENSG00000173599	3528.176423	3758.038544	3575.164574	5468.851682	4849.28192	4962.81658	3620.459847	5093.650061	-0.49246774	1.69E-19	3.56E-17	PC	11	66848233	66958376	-	5927	protein_coding	pyruvate carboxylase [Source:HGNC Symbol;Acc:HGNC:8636]	-
ENSG00000134013	4998.574094	5243.575783	4935.037125	7040.724955	6732.58653	6538.445886	5059.062334	6770.585791	-0.420379231	1.92E-19	3.98E-17	LOXL2	8	23297189	23425328	-	5707	protein_coding	lysyl oxidase like 2 [Source:HGNC Symbol;Acc:HGNC:6666]	-
ENSG00000120885	17220.7685	17433.91528	17210.06211	23737.53488	21621.10521	22005.80428	17288.24863	22454.81479	-0.377227381	2.10E-19	4.27E-17	CLU	8	27596917	27615031	-	6616	protein_coding	clusterin [Source:HGNC Symbol;Acc:HGNC:2095]	-
ENSG00000106366	1702.821642	1662.319022	1703.995584	2578.567145	2340.230903	2411.253291	1689.712083	2443.350447	-0.53210765	2.75E-19	5.52E-17	SERPINE1	7	101127089	101139266	+	3190	protein_coding	serpin family E member 1 [Source:HGNC Symbol;Acc:HGNC:8583]	-
ENSG00000124067	1170.87222	1199.454892	1120.3551	1789.564435	1769.073037	1680.601971	1163.560737	1746.413148	-0.585809813	2.82E-19	5.58E-17	SLC12A4	16	67943474	67969601	-	8298	protein_coding	solute carrier family 12 member 4 [Source:HGNC Symbol;Acc:HGNC:10913]	-
ENSG00000095321	838.2822703	911.4716651	904.3005826	1506.463722	1334.386519	1397.903309	884.6848393	1412.91785	-0.675333409	3.18E-19	6.19E-17	CRAT	9	129094810	129111189	-	3803	protein_coding	carnitine O-acetyltransferase [Source:HGNC Symbol;Acc:HGNC:2342]	-
ENSG00000117724	8077.46234	8128.16025	9333.359635	5631.353535	5957.22709	6234.960558	8512.994075	5941.180395	0.518909033	3.56E-19	6.84E-17	CENPF	1	214603195	214664588	+	11690	protein_coding	centromere protein F [Source:HGNC Symbol;Acc:HGNC:1857]	-
ENSG00000198113	1487.902406	1401.898546	1390.178842	2367.008128	2059.201015	2085.941964	1426.659931	2170.717036	-0.605561628	8.44E-19	1.60E-16	TOR4A	9	137277749	137282641	+	4148	protein_coding	torsin family 4 member A [Source:HGNC Symbol;Acc:HGNC:25981]	-
ENSG00000185585	2734.628473	2789.540497	2951.441577	3791.709912	3879.829895	3872.555933	2825.203516	3848.031913	-0.445811024	8.72E-19	1.62E-16	OLFML2A	9	124777158	124814885	+	6746	protein_coding	olfactomedin like 2A [Source:HGNC Symbol;Acc:HGNC:27270]	-
ENSG00000148344	809.1077133	851.5939644	804.583113	1343.961869	1249.471014	1273.183311	821.7615969	1288.872065	-0.6491735	9.60E-19	1.77E-16	PTGES	9	129738331	129753047	-	1896	protein_coding	prostaglandin E synthase [Source:HGNC Symbol;Acc:HGNC:9599]	-
ENSG00000069849	12760.95122	13232.97184	12428.51168	17269.1435	16158.20767	16259.33038	12807.47825	16562.22719	-0.370885448	1.32E-18	2.40E-16	ATP1B3	3	141876124	141926514	+	2584	protein_coding	ATPase Na+/K+ transporting subunit beta 3 [Source:HGNC Symbol;Acc:HGNC:806]	-
ENSG00000162729	304.3878777	245.2134407	235.6069626	697.0205283	529.7110123	545.6499905	261.7360937	590.7938437	-1.174670548	1.66E-18	2.96E-16	IGSF8	1	160091340	160098943	-	2592	protein_coding	immunoglobulin superfamily member 8 [Source:HGNC Symbol;Acc:HGNC:17813]	-
ENSG00000064601	3677.939149	4048.87309	3894.84705	5766.260734	5148.507988	5308.914574	3873.88643	5407.894432	-0.481221618	1.81E-18	3.19E-16	CTSA	20	45890144	45898820	+	5856	protein_coding	cathepsin A [Source:HGNC Symbol;Acc:HGNC:9251]	-
ENSG00000030582	12211.49706	12630.39307	11910.37189	17862.93958	15609.28958	16180.34105	12250.75401	16550.85674	-0.434013221	2.56E-18	4.46E-16	GRN	17	44345086	44353102	+	3680	protein_coding	granulin precursor [Source:HGNC Symbol;Acc:HGNC:4601]	-
ENSG00000196576	5814.489204	5800.533443	5957.63	8080.123602	7581.741588	7427.075871	5857.550883	7696.313687	-0.393905587	2.80E-18	4.80E-16	PLXNB2	22	50274979	50307627	-	7257	protein_coding	plexin B2 [Source:HGNC Symbol;Acc:HGNC:9104]	-
ENSG00000140564	3264.632925	3341.745959	3067.778625	4532.677482	4394.377424	4258.148593	3224.71917	4395.067833	-0.446662196	3.00E-18	5.08E-16	FURIN	15	90868592	90883458	+	4728	protein_coding	"furin, paired basic amino acid cleaving enzyme [Source:HGNC Symbol;Acc:HGNC:8568]"	-
ENSG00000072310	5523.71612	5982.067424	5503.035654	8339.717758	7426.063161	7621.431201	5669.606399	7795.737373	-0.459375589	3.74E-18	6.25E-16	SREBF1	17	17810399	17837002	-	8030	protein_coding	sterol regulatory element binding transcription factor 1 [Source:HGNC Symbol;Acc:HGNC:11289]	bHLH
ENSG00000145012	1696.014245	1734.552439	1744.078097	1161.019531	1187.806182	1197.311979	1724.881594	1182.045897	0.545241027	3.98E-18	6.58E-16	LPP	3	188153284	188890671	+	25535	protein_coding	LIM domain containing preferred translocation partner in lipoma [Source:HGNC Symbol;Acc:HGNC:6679]	-
ENSG00000117318	2937.877887	2750.57247	2488.04863	4248.554745	3755.489333	4046.124596	2725.499662	4016.722892	-0.559426157	4.45E-18	7.24E-16	ID3	1	23557918	23559794	-	1797	protein_coding	"inhibitor of DNA binding 3, HLH protein [Source:HGNC Symbol;Acc:HGNC:5362]"	bHLH
ENSG00000051523	4700.021128	4543.10173	3940.795296	7374.92688	6124.025405	6498.95122	4394.639385	6665.967835	-0.601019819	4.50E-18	7.24E-16	CYBA	16	88643283	88651152	-	3357	protein_coding	cytochrome b-245 alpha chain [Source:HGNC Symbol;Acc:HGNC:2577]	-
ENSG00000163346	1053.201507	990.3581595	916.0320496	1653.635212	1477.93416	1522.623307	986.5305719	1551.39756	-0.653064917	5.12E-18	8.15E-16	PBXIP1	1	154944076	154956123	-	3851	protein_coding	PBX homeobox interacting protein 1 [Source:HGNC Symbol;Acc:HGNC:21199]	-
ENSG00000123358	1195.184351	1167.139942	1077.339721	1874.392447	1655.852363	1741.922636	1146.554671	1757.389149	-0.616012191	5.22E-18	8.21E-16	NR4A1	12	52022832	52059507	+	7295	protein_coding	nuclear receptor subfamily 4 group A member 1 [Source:HGNC Symbol;Acc:HGNC:7980]	NGFIB-like
ENSG00000102854	2500.259532	2527.219142	2360.957737	3370.635927	3299.573939	3416.288607	2462.812137	3362.166158	-0.448970323	5.36E-18	8.32E-16	MSLN	16	760762	768865	+	2560	protein_coding	mesothelin [Source:HGNC Symbol;Acc:HGNC:7371]	-
ENSG00000138182	1948.860406	1842.902564	2119.485041	1196.790379	1295.972362	1356.329976	1970.416004	1283.030906	0.618904402	6.50E-18	9.97E-16	KIF20B	10	89701610	89774939	+	6851	protein_coding	kinesin family member 20B [Source:HGNC Symbol;Acc:HGNC:7212]	-
ENSG00000142627	2107.375499	2153.696343	1996.304638	3052.78639	2819.396972	2890.38595	2085.79216	2920.856437	-0.48569044	1.36E-17	2.06E-15	EPHA2	1	16124337	16156087	-	4159	protein_coding	EPH receptor A2 [Source:HGNC Symbol;Acc:HGNC:3386]	-
ENSG00000179195	2940.795343	2820.905007	2999.345068	1946.956168	2115.811352	2156.616629	2920.348472	2073.12805	0.494311713	1.39E-17	2.08E-15	ZNF664	12	123971845	124015439	+	6340	protein_coding	zinc finger protein 664 [Source:HGNC Symbol;Acc:HGNC:25406]	zf-C2H2
ENSG00000197747	4884.793322	4817.778801	4452.091733	6360.056814	6097.742035	6562.350553	4718.221286	6340.049801	-0.426164753	1.44E-17	2.13E-15	S100A10	1	151982915	151994390	-	1543	protein_coding	S100 calcium binding protein A10 [Source:HGNC Symbol;Acc:HGNC:10487]	-
ENSG00000161011	9996.175704	10736.16677	9995.209899	14251.10593	13417.66081	12914.75578	10242.51746	13527.84084	-0.401342067	1.48E-17	2.17E-15	SQSTM1	5	179806398	179838078	+	7654	protein_coding	sequestosome 1 [Source:HGNC Symbol;Acc:HGNC:11280]	-
ENSG00000143878	4074.713124	4093.543755	3889.958939	5649.749971	5313.284505	5174.840577	4019.405273	5379.291684	-0.420422584	1.52E-17	2.20E-15	RHOB	2	20447074	20449445	+	2372	protein_coding	ras homolog family member B [Source:HGNC Symbol;Acc:HGNC:668]	-
ENSG00000006118	1464.56276	1508.347792	1258.199838	2365.986104	2069.310004	2157.655963	1410.37013	2197.65069	-0.639700699	2.17E-17	3.11E-15	TMEM132A	11	60924463	60937159	+	7271	protein_coding	transmembrane protein 132A [Source:HGNC Symbol;Acc:HGNC:31092]	-
ENSG00000113389	2922.318123	2885.534906	3058.002403	1929.581756	2137.040229	2178.442629	2955.285144	2081.688204	0.505541624	2.20E-17	3.12E-15	NPR3	5	32689070	32791724	+	9866	protein_coding	natriuretic peptide receptor 3 [Source:HGNC Symbol;Acc:HGNC:7945]	-
ENSG00000105011	2886.33617	2753.423789	2545.728343	3853.031366	3732.238659	3738.481935	2728.496101	3774.583987	-0.468171244	2.45E-17	3.44E-15	ASF1B	19	14119509	14136956	-	2304	protein_coding	anti-silencing function 1B histone chaperone [Source:HGNC Symbol;Acc:HGNC:20996]	-
ENSG00000186642	1471.370157	1603.391761	1469.366244	2556.082612	2141.083824	2235.605961	1514.709387	2310.924132	-0.609294786	2.84E-17	3.95E-15	PDE2A	11	72576141	72674591	-	7182	protein_coding	phosphodiesterase 2A [Source:HGNC Symbol;Acc:HGNC:8777]	-
ENSG00000143369	784.7955825	800.270221	697.0446653	1250.957664	1251.492811	1153.65998	760.7034896	1218.703485	-0.679845005	2.89E-17	3.97E-15	ECM1	1	150508062	150513789	+	3360	protein_coding	extracellular matrix protein 1 [Source:HGNC Symbol;Acc:HGNC:3153]	-
ENSG00000174307	1079.458608	1119.617958	940.4726059	1833.511478	1611.372812	1590.179972	1046.516391	1678.354754	-0.681286897	3.24E-17	4.40E-15	PHLDA3	1	201464383	201469237	-	3138	protein_coding	pleckstrin homology like domain family A member 3 [Source:HGNC Symbol;Acc:HGNC:8934]	-
ENSG00000196517	986.1000256	1017.920911	961.9802954	1519.750037	1457.716183	1442.594642	988.6670772	1473.353621	-0.575461405	3.33E-17	4.48E-15	SLC6A9	1	43991500	44031467	-	5159	protein_coding	solute carrier family 6 member 9 [Source:HGNC Symbol;Acc:HGNC:11056]	-
ENSG00000164054	1631.83022	1731.70112	1551.486513	2531.55403	2340.230903	2282.37596	1638.339284	2384.720298	-0.541476324	3.83E-17	5.10E-15	SHISA5	3	48467798	48504826	-	4664	protein_coding	shisa family member 5 [Source:HGNC Symbol;Acc:HGNC:30376]	-
ENSG00000180921	3867.573769	3939.572525	3611.336597	5580.252323	4974.633381	5154.05391	3806.160964	5236.313205	-0.460142642	4.06E-17	5.35E-15	FAM83H	8	143723933	143733801	-	5654	protein_coding	family with sequence similarity 83 member H [Source:HGNC Symbol;Acc:HGNC:24797]	-
ENSG00000160213	2168.642068	2148.944145	1851.616544	3144.768571	2944.748433	2927.801949	2056.400919	3005.772984	-0.547514294	5.19E-17	6.77E-15	CSTB	21	43772511	43776445	-	3935	protein_coding	cystatin B [Source:HGNC Symbol;Acc:HGNC:2482]	-
ENSG00000101210	16973.75725	17707.64191	16207.99931	24619.5418	21654.46487	22069.20362	16963.13282	22781.0701	-0.425414619	5.68E-17	7.34E-15	EEF1A2	20	63488012	63499322	-	4910	protein_coding	eukaryotic translation elongation factor 1 alpha 2 [Source:HGNC Symbol;Acc:HGNC:3192]	-
ENSG00000188157	11838.06273	11511.72556	10598.40283	16197.04008	14541.78037	14896.76441	11316.06371	15211.86162	-0.426806444	7.04E-17	9.00E-15	AGRN	1	1020123	1056118	+	10758	protein_coding	agrin [Source:HGNC Symbol;Acc:HGNC:329]	-
ENSG00000175567	3953.15247	4108.75079	3604.493241	6043.229302	5386.069224	5215.374576	3888.798834	5548.224367	-0.512652233	1.15E-16	1.46E-14	UCP2	11	73974667	73983307	-	3237	protein_coding	uncoupling protein 2 [Source:HGNC Symbol;Acc:HGNC:12518]	-
ENSG00000105329	1533.609211	1650.913746	1503.583023	2545.862369	2165.345398	2276.13996	1562.701993	2329.115909	-0.575592212	1.32E-16	1.66E-14	TGFB1	19	41301587	41353911	-	3238	protein_coding	transforming growth factor beta 1 [Source:HGNC Symbol;Acc:HGNC:11766]	-
ENSG00000130558	5238.777947	5400.398333	5344.660849	7166.433936	6795.262261	6672.519884	5327.945709	6878.072027	-0.368426035	1.35E-16	1.68E-14	OLFM1	9	135075422	135121179	+	6123	protein_coding	olfactomedin 1 [Source:HGNC Symbol;Acc:HGNC:17187]	-
ENSG00000013364	2685.031727	2787.639618	2592.654211	3949.101644	3618.007086	3555.559272	2688.441852	3707.556	-0.463646698	1.51E-16	1.86E-14	MVP	16	29820394	29848039	+	6141	protein_coding	major vault protein [Source:HGNC Symbol;Acc:HGNC:7531]	-
ENSG00000042753	1797.152709	1860.960918	1723.548029	2604.117751	2461.538769	2446.590624	1793.887219	2504.082381	-0.481100094	1.58E-16	1.93E-14	AP2S1	19	46838136	46850992	-	1704	protein_coding	adaptor related protein complex 2 subunit sigma 1 [Source:HGNC Symbol;Acc:HGNC:565]	-
ENSG00000175793	4847.838883	4722.734832	4457.957467	7071.385682	6124.025405	6254.707891	4676.177061	6483.372993	-0.471394978	1.68E-16	2.03E-14	SFN	1	26863138	26864457	+	1320	protein_coding	stratifin [Source:HGNC Symbol;Acc:HGNC:10773]	-
ENSG00000231925	3543.736187	3325.588484	3347.378589	4849.504995	4429.758885	4493.037922	3405.567753	4590.767267	-0.430869157	1.72E-16	2.06E-14	TAPBP	6	33299694	33314387	-	5056	protein_coding	TAP binding protein [Source:HGNC Symbol;Acc:HGNC:11566]	-
ENSG00000204054	9040.22272	8848.593537	8509.224077	11420.0988	10826.72699	11254.94047	8799.346778	11167.25542	-0.343777342	1.95E-16	2.31E-14	LINC00963	9	129483451	129513686	+	13171	processed_transcript	long intergenic non-protein coding RNA 963 [Source:HGNC Symbol;Acc:HGNC:48716]	-
ENSG00000063660	2386.47876	2520.566064	2278.837468	3452.397866	3182.309669	3278.057276	2395.294098	3304.254937	-0.463986277	3.47E-16	4.08E-14	GPC1	2	240435671	240468078	+	6516	protein_coding	glypican 1 [Source:HGNC Symbol;Acc:HGNC:4449]	-
ENSG00000106052	2918.428182	3083.226362	3117.63736	2055.290737	2332.143712	2082.823964	3039.763968	2156.752804	0.494987628	3.63E-16	4.23E-14	TAX1BP1	7	27739331	27844564	+	9165	protein_coding	Tax1 binding protein 1 [Source:HGNC Symbol;Acc:HGNC:11575]	-
ENSG00000171246	3237.403339	3182.07209	3127.413582	4205.629727	4159.848885	4072.107929	3182.296337	4145.86218	-0.381621594	3.79E-16	4.36E-14	NPTX1	17	80467148	80477843	-	6703	protein_coding	neuronal pentraxin 1 [Source:HGNC Symbol;Acc:HGNC:7952]	-
ENSG00000103855	1968.31011	1911.334222	1930.803947	2863.711906	2596.999219	2614.962621	1936.816093	2691.891249	-0.474967863	3.81E-16	4.36E-14	CD276	15	73683966	73714518	+	5542	protein_coding	CD276 molecule [Source:HGNC Symbol;Acc:HGNC:19137]	-
ENSG00000182199	3901.610752	4199.993001	3885.070827	5679.388674	5204.107426	5222.649909	3995.558194	5368.715336	-0.426109333	4.02E-16	4.57E-14	SHMT2	12	57229327	57234935	+	4838	protein_coding	serine hydroxymethyltransferase 2 [Source:HGNC Symbol;Acc:HGNC:10852]	-
ENSG00000157483	7121.509357	7372.560694	7314.569686	9588.631373	9114.264288	8979.839844	7269.546579	9227.578502	-0.344085788	4.38E-16	4.88E-14	MYO1E	15	59132434	59372900	-	9106	protein_coding	myosin IE [Source:HGNC Symbol;Acc:HGNC:7599]	-
ENSG00000163870	1666.839688	1563.473294	1538.777424	2353.721813	2175.454386	2215.858628	1589.696802	2248.344943	-0.500124375	4.40E-16	4.88E-14	TPRA1	3	127571266	127598267	-	5622	protein_coding	transmembrane protein adipocyte associated 1 [Source:HGNC Symbol;Acc:HGNC:30413]	-
ENSG00000204580	1195.184351	1215.612367	1079.294966	1773.212048	1648.776071	1736.72597	1163.363894	1719.571363	-0.563536665	4.41E-16	4.88E-14	DDR1	6	30876421	30900156	+	9122	protein_coding	discoidin domain receptor tyrosine kinase 1 [Source:HGNC Symbol;Acc:HGNC:2730]	-
ENSG00000171223	2089.870764	2153.696343	1924.938213	3070.160802	2777.950118	2863.363284	2056.16844	2903.824734	-0.497864733	4.74E-16	5.16E-14	JUNB	19	12791496	12793315	+	1820	protein_coding	"JunB proto-oncogene, AP-1 transcription factor subunit [Source:HGNC Symbol;Acc:HGNC:6205]"	TF_bZIP
ENSG00000117411	4343.119048	4215.200036	3941.772918	5891.969715	5364.840348	5544.843237	4166.697334	5600.5511	-0.426620966	4.74E-16	5.16E-14	B4GALT2	1	43978943	43991170	+	3772	protein_coding	"beta-1,4-galactosyltransferase 2 [Source:HGNC Symbol;Acc:HGNC:925]"	-
ENSG00000101187	607.8032702	620.6371192	631.5439745	1041.442695	938.1141592	973.8553164	619.994788	984.4707237	-0.66706744	6.49E-16	7.00E-14	SLCO4A1	20	62642445	62685785	+	4051	protein_coding	solute carrier organic anion transporter family member 4A1 [Source:HGNC Symbol;Acc:HGNC:10953]	-
ENSG00000137713	832.4473589	848.7426454	922.8754054	1253.001712	1409.193036	1338.66131	868.0218032	1333.618686	-0.619694907	7.53E-16	8.05E-14	PPP2R1B	11	111726908	111766427	-	6720	protein_coding	protein phosphatase 2 scaffold subunit Abeta [Source:HGNC Symbol;Acc:HGNC:9303]	-
ENSG00000182809	2273.670473	2189.813051	2074.514418	3282.741843	2896.225287	3015.105948	2179.332647	3064.691026	-0.491807136	8.80E-16	9.34E-14	CRIP2	14	105472962	105480170	+	4837	protein_coding	cysteine rich protein 2 [Source:HGNC Symbol;Acc:HGNC:2361]	-
ENSG00000109062	2288.257752	2235.434157	2069.626306	3315.446618	2992.26068	2973.532615	2197.772738	3093.746638	-0.493277233	9.24E-16	9.73E-14	SLC9A3R1	17	74748652	74769353	+	2315	protein_coding	SLC9A3 regulator 1 [Source:HGNC Symbol;Acc:HGNC:11075]	-
ENSG00000196352	12061.73434	11927.0677	12081.45578	14449.37863	14757.10183	15078.64774	12023.41927	14761.7094	-0.296008222	9.97E-16	1.04E-13	CD55	1	207321376	207386804	+	5908	protein_coding	CD55 molecule (Cromer blood group) [Source:HGNC Symbol;Acc:HGNC:2665]	-
ENSG00000108515	1072.651211	1056.888938	975.667007	1651.591164	1520.391913	1476.892641	1035.069052	1549.625239	-0.582153499	1.02E-15	1.06E-13	ENO3	17	4948092	4957131	+	4292	protein_coding	enolase 3 [Source:HGNC Symbol;Acc:HGNC:3354]	-
ENSG00000127914	1063.898844	1086.352568	1184.878169	601.9722744	725.8253947	712.9826543	1111.70986	680.2601078	0.708563374	1.23E-15	1.26E-13	AKAP9	7	91940867	92110673	+	18210	protein_coding	A-kinase anchoring protein 9 [Source:HGNC Symbol;Acc:HGNC:379]	-
ENSG00000181163	22069.57986	24391.13383	24325.19686	18891.09596	17855.50689	18350.46901	23595.30352	18365.69062	0.361499883	1.39E-15	1.42E-13	NPM1	5	171387116	171411137	+	3828	protein_coding	nucleophosmin 1 [Source:HGNC Symbol;Acc:HGNC:7910]	-
ENSG00000170348	4302.274668	4277.929056	4462.845578	5556.745766	5556.911135	5487.679905	4347.683101	5533.778935	-0.348069494	1.45E-15	1.47E-13	TMED10	14	75131470	75176631	-	4974	protein_coding	transmembrane p24 trafficking protein 10 [Source:HGNC Symbol;Acc:HGNC:16998]	-
ENSG00000214517	2739.4909	2740.117633	2680.640214	3891.868287	3483.557535	3634.548604	2720.082916	3669.991475	-0.432081392	1.46E-15	1.47E-13	PPME1	11	74171099	74254703	+	7917	protein_coding	protein phosphatase methylesterase 1 [Source:HGNC Symbol;Acc:HGNC:30178]	-
ENSG00000167635	1594.875781	1553.018457	1762.652919	1012.826017	1103.901575	1142.227313	1636.849053	1086.318302	0.591431913	1.69E-15	1.69E-13	ZNF146	19	36214602	36238774	+	4146	protein_coding	zinc finger protein 146 [Source:HGNC Symbol;Acc:HGNC:12931]	zf-C2H2
ENSG00000185950	4194.328807	4114.453429	3944.705785	5618.06722	5179.845853	5273.577242	4084.496007	5357.163438	-0.391283615	1.84E-15	1.81E-13	IRS2	13	109752698	109786568	-	8138	protein_coding	insulin receptor substrate 2 [Source:HGNC Symbol;Acc:HGNC:6126]	-
ENSG00000141458	2160.862186	2067.206331	2282.747957	3159.07691	3137.830119	2826.986618	2170.272158	3041.297882	-0.487010585	1.84E-15	1.81E-13	NPC1	18	23506184	23586898	-	10102	protein_coding	NPC intracellular cholesterol transporter 1 [Source:HGNC Symbol;Acc:HGNC:7897]	-
ENSG00000160326	1001.659789	978.9528832	798.7173795	1653.635212	1384.931463	1526.78064	926.4433507	1521.782439	-0.715759938	1.93E-15	1.88E-13	SLC2A6	9	133471095	133479137	-	3540	protein_coding	solute carrier family 2 member 6 [Source:HGNC Symbol;Acc:HGNC:11011]	-
ENSG00000225630	2171.559524	2302.915375	1914.184368	3410.494872	3247.007197	2888.307283	2129.553089	3181.936451	-0.579293485	2.05E-15	1.98E-13	MTND2P28	1	629640	630683	+	1044	unprocessed_pseudogene	MT-ND2 pseudogene 28 [Source:HGNC Symbol;Acc:HGNC:42129]	-
ENSG00000103222	2424.405684	2435.026492	2530.086387	3386.988315	3238.920006	3199.067944	2463.172854	3274.992089	-0.411033575	2.40E-15	2.30E-13	ABCC1	16	15949577	16143074	+	7575	protein_coding	ATP binding cassette subfamily C member 1 [Source:HGNC Symbol;Acc:HGNC:51]	-
ENSG00000130402	21175.86594	21204.30954	20883.96654	30113.94408	26622.02196	26110.13155	21088.04734	27615.36586	-0.389048931	2.98E-15	2.84E-13	ACTN4	19	38647649	38731583	+	6098	protein_coding	actinin alpha 4 [Source:HGNC Symbol;Acc:HGNC:166]	-
ENSG00000214655	1142.670148	1076.848172	1189.76628	1671.009624	1595.19843	1650.461305	1136.4282	1638.889786	-0.528349237	3.56E-15	3.36E-13	ZSWIM8	10	73785582	73801797	+	7953	protein_coding	zinc finger SWIM-type containing 8 [Source:HGNC Symbol;Acc:HGNC:23528]	-
ENSG00000144674	2450.662786	2482.548477	2784.268172	1612.754243	1801.421801	1870.799968	2572.493145	1761.658671	0.546229064	3.97E-15	3.73E-13	GOLGA4	3	37243177	37366751	+	10737	protein_coding	golgin A4 [Source:HGNC Symbol;Acc:HGNC:4427]	-
ENSG00000161091	14990.85986	15810.56428	15027.03163	21297.96303	19316.25577	18847.27034	15276.15192	19820.49638	-0.375704073	4.80E-15	4.48E-13	MFSD12	19	3538261	3574290	-	5277	protein_coding	major facilitator superfamily domain containing 12 [Source:HGNC Symbol;Acc:HGNC:28299]	-
ENSG00000242265	2839.656879	3063.267129	2988.591223	2204.506275	2258.348094	2088.02063	2963.83841	2183.625	0.440686533	5.15E-15	4.76E-13	PEG10	7	94656325	94669695	+	6689	protein_coding	paternally expressed 10 [Source:HGNC Symbol;Acc:HGNC:14005]	-
ENSG00000143126	1519.994418	1697.485291	1652.181605	2384.38254	2271.48978	2201.307962	1623.220438	2285.726761	-0.493744295	5.18E-15	4.76E-13	CELSR2	1	109250019	109275750	+	12349	protein_coding	cadherin EGF LAG seven-pass G-type receptor 2 [Source:HGNC Symbol;Acc:HGNC:3231]	-
ENSG00000116521	1359.534355	1486.487679	1291.438994	2000.101428	1945.980341	1973.693966	1379.153676	1973.258578	-0.516563893	5.32E-15	4.85E-13	SCAMP3	1	155255979	155262430	-	2442	protein_coding	secretory carrier membrane protein 3 [Source:HGNC Symbol;Acc:HGNC:10565]	-
ENSG00000171988	2215.321359	2225.92976	2503.690586	1547.344692	1618.449104	1689.955971	2314.980568	1618.583256	0.516251482	5.72E-15	5.16E-13	JMJD1C	10	63167221	63521850	-	11066	protein_coding	jumonji domain containing 1C [Source:HGNC Symbol;Acc:HGNC:12313]	-
ENSG00000143971	1096.963342	1131.023234	1167.280968	722.5711341	789.512024	692.195988	1131.755848	734.7597154	0.622954223	5.73E-15	5.16E-13	ETAA1	2	67397319	67412089	+	7480	protein_coding	"ETAA1, ATR kinase activator [Source:HGNC Symbol;Acc:HGNC:24648]"	-
ENSG00000117984	1951.777861	2149.894584	1879.96759	3172.363225	2772.895623	2742.800619	1993.880012	2896.019823	-0.538375213	5.90E-15	5.27E-13	CTSD	11	1752752	1764573	-	3126	protein_coding	cathepsin D [Source:HGNC Symbol;Acc:HGNC:2529]	-
ENSG00000172893	4780.737402	4698.0234	4558.652559	6380.497299	5909.714843	5891.980564	4679.137787	6060.730902	-0.373245376	6.02E-15	5.34E-13	DHCR7	11	71428193	71452868	-	4160	protein_coding	7-dehydrocholesterol reductase [Source:HGNC Symbol;Acc:HGNC:2860]	-
ENSG00000113368	3086.668128	3033.803498	3270.146431	4175.991024	4141.652705	3994.157931	3130.206019	4103.933887	-0.390862489	7.14E-15	6.29E-13	LMNB1	5	126776623	126837020	+	3633	protein_coding	lamin B1 [Source:HGNC Symbol;Acc:HGNC:6637]	-
ENSG00000141526	6023.573529	6108.475903	5127.628709	8801.672712	7864.793274	7739.915199	5753.226047	8135.460395	-0.499808758	7.54E-15	6.60E-13	SLC16A3	17	82228397	82261129	+	8995	protein_coding	solute carrier family 16 member 3 [Source:HGNC Symbol;Acc:HGNC:10924]	-
ENSG00000185033	1378.011574	1373.385356	1341.297729	2008.277622	1828.716071	1909.2553	1364.231553	1915.416331	-0.489500845	8.11E-15	7.06E-13	SEMA4B	15	90160604	90229679	+	7006	protein_coding	semaphorin 4B [Source:HGNC Symbol;Acc:HGNC:10730]	-
ENSG00000172216	1953.722832	1994.972914	1768.518653	2759.465435	2676.86023	2543.248622	1905.738133	2659.858096	-0.480929667	8.65E-15	7.47E-13	CEBPB	20	50190734	50192689	+	1956	protein_coding	CCAAT enhancer binding protein beta [Source:HGNC Symbol;Acc:HGNC:1834]	C/EBP
ENSG00000149428	3224.761031	3448.195204	3387.461101	4644.078124	4301.374728	4316.351258	3353.472445	4420.60137	-0.398550829	1.01E-14	8.69E-13	HYOU1	11	119044189	119057202	-	7694	protein_coding	hypoxia up-regulated 1 [Source:HGNC Symbol;Acc:HGNC:16931]	-
ENSG00000104164	821.7500214	801.2206607	873.9942928	442.5364938	538.8091022	512.3913244	832.3216583	497.9123068	0.741091359	1.07E-14	9.12E-13	BLOC1S6	15	45587123	45615999	+	6812	protein_coding	biogenesis of lysosomal organelles complex 1 subunit 6 [Source:HGNC Symbol;Acc:HGNC:8549]	-
ENSG00000184009	45664.01657	47179.82633	43828.76078	63263.30015	57147.12449	55975.37436	45557.53456	58795.26633	-0.368006623	1.10E-14	9.28E-13	ACTG1	17	81509971	81523847	-	2993	protein_coding	actin gamma 1 [Source:HGNC Symbol;Acc:HGNC:144]	-
ENSG00000111667	2483.727284	2721.10884	2632.736723	3938.881402	3400.663827	3559.716605	2612.524282	3633.087278	-0.475675486	1.12E-14	9.42E-13	USP5	12	6852128	6866632	+	3738	protein_coding	ubiquitin specific peptidase 5 [Source:HGNC Symbol;Acc:HGNC:12628]	-
ENSG00000070404	3678.911634	3578.405442	3156.74225	5000.764582	4575.328324	4761.185917	3471.353109	4779.092941	-0.461161589	1.19E-14	9.96E-13	FSTL3	19	676365	683399	+	3067	protein_coding	follistatin like 3 [Source:HGNC Symbol;Acc:HGNC:3973]	-
ENSG00000004799	1252.560979	1214.661927	1296.327105	1723.13286	1771.094835	1762.709303	1254.516671	1752.312333	-0.482243441	1.88E-14	1.56E-12	PDK4	7	95583499	95596491	-	4519	protein_coding	pyruvate dehydrogenase kinase 4 [Source:HGNC Symbol;Acc:HGNC:8812]	-
ENSG00000110046	1624.050338	1623.350995	1534.866935	2378.250395	2169.388993	2136.869296	1594.089423	2228.169561	-0.483097354	1.96E-14	1.62E-12	ATG2A	11	64894546	64917248	-	7870	protein_coding	autophagy related 2A [Source:HGNC Symbol;Acc:HGNC:29028]	-
ENSG00000203668	2885.363684	2871.278311	3048.22618	2103.325876	2262.39169	2201.307962	2934.956059	2189.008509	0.422982612	2.05E-14	1.68E-12	CHML	1	241628853	241640254	-	7661	protein_coding	"CHM like, Rab escort protein 2 [Source:HGNC Symbol;Acc:HGNC:1941]"	-
ENSG00000099797	1942.053009	2175.556456	2057.894839	3125.350111	2725.383376	2843.615951	2058.501435	2898.116479	-0.493406096	2.12E-14	1.73E-12	TECR	19	14517085	14565980	+	5918	protein_coding	"trans-2,3-enoyl-CoA reductase [Source:HGNC Symbol;Acc:HGNC:4551]"	-
ENSG00000166295	1250.616009	1189.000055	1171.191457	1627.062582	1828.716071	1728.411303	1203.602507	1728.063319	-0.521867353	2.14E-14	1.74E-12	ANAPC16	10	72216000	72235860	+	4324	protein_coding	anaphase promoting complex subunit 16 [Source:HGNC Symbol;Acc:HGNC:26976]	-
ENSG00000198707	727.4189538	692.8705358	791.8740237	428.2281545	446.8173043	456.2673254	737.3878378	443.770928	0.732488349	2.20E-14	1.78E-12	CEP290	12	88049014	88142216	-	10388	protein_coding	centrosomal protein 290 [Source:HGNC Symbol;Acc:HGNC:29021]	-
ENSG00000197119	1155.312456	1165.239063	1144.795656	1614.798291	1582.056745	1763.748636	1155.115725	1653.534557	-0.517338413	2.33E-14	1.87E-12	SLC25A29	14	100291111	100306547	-	7451	protein_coding	solute carrier family 25 member 29 [Source:HGNC Symbol;Acc:HGNC:20116]	-
ENSG00000130720	1071.678726	1257.431713	1079.294966	1853.951962	1675.059442	1621.359972	1136.135135	1716.790459	-0.595382172	3.37E-14	2.68E-12	FIBCD1	9	130902438	130939286	-	3831	protein_coding	fibrinogen C domain containing 1 [Source:HGNC Symbol;Acc:HGNC:25922]	-
ENSG00000169884	3070.135879	3120.29351	2735.38706	4342.580975	3846.470232	4137.585928	2975.27215	4108.879045	-0.465599897	3.70E-14	2.93E-12	WNT10B	12	48965340	48971763	-	2629	protein_coding	Wnt family member 10B [Source:HGNC Symbol;Acc:HGNC:12775]	-
ENSG00000079805	3302.559849	3281.868258	3178.24994	4280.237496	4145.6963	4099.130595	3254.226016	4175.021464	-0.359458655	3.77E-14	2.96E-12	DNM2	19	10718079	10833488	+	13443	protein_coding	dynamin 2 [Source:HGNC Symbol;Acc:HGNC:2974]	-
ENSG00000102007	2745.325811	2823.756326	2675.752102	3837.701002	3482.546636	3608.565271	2748.27808	3642.937636	-0.406491969	4.06E-14	3.18E-12	PLP2	X	49171926	49175239	+	1279	protein_coding	proteolipid protein 2 [Source:HGNC Symbol;Acc:HGNC:9087]	-
ENSG00000152558	2157.944731	2193.61481	2247.553556	2826.919034	2890.159893	2990.161948	2199.704366	2902.413625	-0.399914312	5.31E-14	4.12E-12	TMEM123	11	102396332	102470384	-	4647	protein_coding	transmembrane protein 123 [Source:HGNC Symbol;Acc:HGNC:30138]	-
ENSG00000105429	946.2281311	895.3141903	878.8824041	1309.213045	1312.146744	1309.559977	906.8082418	1310.306589	-0.531055173	5.58E-14	4.31E-12	MEGF8	19	42325609	42378769	+	11372	protein_coding	multiple EGF like domains 8 [Source:HGNC Symbol;Acc:HGNC:3233]	-
ENSG00000169710	16281.34776	17148.78337	15771.00216	22753.32554	20256.39173	20543.46231	16400.37776	21184.39319	-0.369253083	6.18E-14	4.75E-12	FASN	17	82078333	82098332	-	9364	protein_coding	fatty acid synthase [Source:HGNC Symbol;Acc:HGNC:3594]	-
ENSG00000102265	2199.761596	2320.973729	2126.328397	3055.852463	2845.680343	3024.459947	2215.687907	2975.330918	-0.425125375	6.68E-14	5.10E-12	TIMP1	X	47582313	47586789	+	1541	protein_coding	TIMP metallopeptidase inhibitor 1 [Source:HGNC Symbol;Acc:HGNC:11820]	-
ENSG00000172354	5561.643044	5547.716485	5086.568574	7882.872925	6895.34125	6964.572546	5398.642701	7247.595573	-0.424875176	7.45E-14	5.64E-12	GNB2	7	100673531	100679174	+	2857	protein_coding	G protein subunit beta 2 [Source:HGNC Symbol;Acc:HGNC:4398]	-
ENSG00000090006	1853.556853	1885.67235	1790.026342	2618.42609	2416.048319	2442.433291	1843.085182	2492.302567	-0.435288117	7.47E-14	5.64E-12	LTBP4	19	40592883	40629818	+	8108	protein_coding	latent transforming growth factor beta binding protein 4 [Source:HGNC Symbol;Acc:HGNC:6717]	-
ENSG00000197385	945.2556459	945.687494	1027.480986	628.5449045	632.8226979	647.5046554	972.8080421	636.2907526	0.612423878	7.60E-14	5.70E-12	ZNF860	3	31981771	31991628	+	3263	protein_coding	zinc finger protein 860 [Source:HGNC Symbol;Acc:HGNC:34513]	zf-C2H2
ENSG00000174915	4610.552487	4415.742811	4222.350504	6345.748475	5744.938326	5565.629903	4416.215267	5885.438901	-0.414353703	9.24E-14	6.89E-12	PTDSS2	11	448268	491399	+	6113	protein_coding	phosphatidylserine synthase 2 [Source:HGNC Symbol;Acc:HGNC:15463]	-
ENSG00000135486	23866.73257	23715.37121	24480.6388	19353.05091	20326.14375	19958.31765	24020.91419	19879.17077	0.273021083	9.42E-14	6.98E-12	HNRNPA1	12	54280193	54287088	+	5093	protein_coding	heterogeneous nuclear ribonucleoprotein A1 [Source:HGNC Symbol;Acc:HGNC:5031]	-
ENSG00000011028	2448.717815	2363.743515	2377.577316	3164.187032	3142.884613	3049.403947	2396.679549	3118.825197	-0.380032637	9.71E-14	7.16E-12	MRC2	17	62627401	62693597	+	6860	protein_coding	mannose receptor C type 2 [Source:HGNC Symbol;Acc:HGNC:16875]	-
ENSG00000115107	2593.618115	2666.933777	2444.055629	3541.313974	3270.257872	3430.839274	2568.202507	3414.13704	-0.410633779	9.83E-14	7.21E-12	STEAP3	2	119223831	119265652	+	4562	protein_coding	STEAP3 metalloreductase [Source:HGNC Symbol;Acc:HGNC:24592]	-
ENSG00000063244	4252.677921	4028.913856	4035.624654	5606.824953	5021.134729	5419.083906	4105.738811	5349.014529	-0.381608012	1.75E-13	1.27E-11	U2AF2	19	55654146	55674715	+	4115	protein_coding	U2 small nuclear RNA auxiliary factor 2 [Source:HGNC Symbol;Acc:HGNC:23156]	-
ENSG00000158417	6366.860816	6755.725334	7357.585065	5169.398581	5139.409898	5317.229241	6826.723738	5208.67924	0.390276464	1.91E-13	1.38E-11	EIF5B	2	99337353	99401326	+	7883	protein_coding	eukaryotic translation initiation factor 5B [Source:HGNC Symbol;Acc:HGNC:30793]	-
ENSG00000127948	1531.664241	1549.216699	1444.925688	2166.691378	2024.830453	2017.345965	1508.602209	2069.622599	-0.45608125	1.97E-13	1.41E-11	POR	7	75899200	75986855	+	6112	protein_coding	cytochrome p450 oxidoreductase [Source:HGNC Symbol;Acc:HGNC:9208]	-
ENSG00000198886	121464.378	126030.2041	119479.1258	179076.0204	153524.2018	150818.6967	122324.5693	161139.6396	-0.397596612	1.97E-13	1.41E-11	MT-ND4	MT	10760	12137	+	1378	protein_coding	mitochondrially encoded NADH:ubiquinone oxidoreductase core subunit 4 [Source:HGNC Symbol;Acc:HGNC:7459]	-
ENSG00000039560	1683.371937	1690.832213	1734.301874	1156.931434	1282.830677	1213.941312	1702.835341	1217.901141	0.483439104	1.97E-13	1.41E-11	RAI14	5	34656237	34832627	+	7687	protein_coding	retinoic acid induced 14 [Source:HGNC Symbol;Acc:HGNC:14873]	-
ENSG00000002586	1771.868093	1712.692326	1469.366244	2467.166503	2259.358993	2390.466625	1651.308888	2372.330707	-0.522549106	2.02E-13	1.43E-11	CD99	X	2691133	2741309	+	4912	protein_coding	CD99 molecule (Xg blood group) [Source:HGNC Symbol;Acc:HGNC:7082]	-
ENSG00000166825	144.9002996	133.0615569	124.1580259	291.276907	283.051686	288.9346616	134.0399608	287.7544182	-1.102103014	2.11E-13	1.49E-11	ANPEP	15	89784889	89815401	-	4871	protein_coding	"alanyl aminopeptidase, membrane [Source:HGNC Symbol;Acc:HGNC:500]"	-
ENSG00000005486	903.4387809	881.0575949	880.8376486	1511.573844	1237.340227	1297.087977	888.4446748	1348.667349	-0.602176099	2.59E-13	1.82E-11	RHBDD2	7	75842602	75888926	+	2441	protein_coding	rhomboid domain containing 2 [Source:HGNC Symbol;Acc:HGNC:23082]	-
ENSG00000136628	6297.814365	6556.132999	6698.667667	5111.143199	5291.04473	5239.279242	6517.538344	5213.82239	0.321979842	2.64E-13	1.84E-11	EPRS	1	219968601	220046658	-	5450	protein_coding	glutamyl-prolyl-tRNA synthetase [Source:HGNC Symbol;Acc:HGNC:3418]	-
ENSG00000168056	1230.193819	1283.093585	1178.034813	2018.497864	1810.519891	1636.949972	1230.440739	1821.989242	-0.566342353	2.67E-13	1.86E-11	LTBP3	11	65538805	65558930	-	10298	protein_coding	latent transforming growth factor beta binding protein 3 [Source:HGNC Symbol;Acc:HGNC:6716]	-
ENSG00000137801	640.8677681	580.7186521	657.9397752	356.686458	368.9780906	391.8286599	626.5087318	372.4977362	0.750055509	3.44E-13	2.37E-11	THBS1	15	39581079	39599466	+	9158	protein_coding	thrombospondin 1 [Source:HGNC Symbol;Acc:HGNC:11785]	-
ENSG00000185633	657.4000171	633.9432749	616.8796407	1030.200429	951.2558446	923.9673173	636.0743109	968.4745302	-0.606569003	3.54E-13	2.43E-11	NDUFA4L2	12	57234903	57240715	-	2806	protein_coding	"NDUFA4, mitochondrial complex associated like 2 [Source:HGNC Symbol;Acc:HGNC:29836]"	-
ENSG00000107863	2447.74533	2514.863426	2701.170281	1912.207344	1896.446296	1917.569967	2554.593012	1908.741202	0.420436012	4.11E-13	2.81E-11	ARHGAP21	10	24583609	24723668	-	10937	protein_coding	Rho GTPase activating protein 21 [Source:HGNC Symbol;Acc:HGNC:23725]	-
ENSG00000134802	1872.034072	1942.698731	1923.960591	2803.412477	2547.465174	2460.101957	1912.897798	2603.659869	-0.444802111	4.37E-13	2.97E-11	SLC43A3	11	57406954	57427580	-	4517	protein_coding	solute carrier family 43 member 3 [Source:HGNC Symbol;Acc:HGNC:17466]	-
ENSG00000278266	302.4429073	301.2893825	288.3985642	483.4174632	527.6892145	540.4533239	297.3769513	517.1866672	-0.798252931	4.63E-13	3.13E-11	AC079949.2	12	127147149	127150081	+	2933	lincRNA	novel transcript	-
ENSG00000115641	4096.107799	4114.453429	3826.413492	3197.913831	3008.435062	3093.055946	4012.324907	3099.801613	0.372337023	4.72E-13	3.17E-11	FHL2	2	105357712	105438513	-	6626	protein_coding	four and a half LIM domains 2 [Source:HGNC Symbol;Acc:HGNC:3703]	-
ENSG00000178719	3074.02582	3323.687605	3136.212183	4560.272137	4208.372031	3971.292598	3177.975202	4246.645588	-0.418197574	5.04E-13	3.37E-11	GRINA	8	143990058	143993415	+	2527	protein_coding	glutamate ionotropic receptor NMDA type subunit associated protein 1 [Source:HGNC Symbol;Acc:HGNC:4589]	-
ENSG00000181649	480.4077048	501.8321576	390.0712783	816.5973638	733.9125857	763.9099867	457.4370469	771.4733121	-0.753642835	5.37E-13	3.57E-11	PHLDA2	11	2928273	2929455	-	955	protein_coding	pleckstrin homology like domain family A member 2 [Source:HGNC Symbol;Acc:HGNC:12385]	-
ENSG00000197324	1131.000325	1268.836989	1124.265589	1963.308555	1587.111239	1745.040636	1174.700968	1765.153477	-0.58727951	5.42E-13	3.59E-11	LRP10	14	22871613	22881580	+	7112	protein_coding	LDL receptor related protein 10 [Source:HGNC Symbol;Acc:HGNC:14553]	-
ENSG00000172572	5615.129732	5768.218494	5870.62162	4502.016755	4695.62529	4637.505253	5751.323282	4611.715766	0.318580087	5.68E-13	3.74E-11	PDE3A	12	20369245	20684381	+	8398	protein_coding	phosphodiesterase 3A [Source:HGNC Symbol;Acc:HGNC:8778]	-
ENSG00000067057	5574.285352	5671.273645	5358.34756	7228.777414	6796.273159	6808.672548	5534.635519	6944.574374	-0.327361734	5.94E-13	3.88E-11	PFKP	10	3066333	3137712	+	4836	protein_coding	"phosphofructokinase, platelet [Source:HGNC Symbol;Acc:HGNC:8878]"	-
ENSG00000153560	2220.183786	2194.56525	2242.665445	1660.789382	1676.07034	1695.152637	2219.13816	1677.337453	0.403820121	5.95E-13	3.88E-11	UBP1	3	33388336	33441371	-	9760	protein_coding	upstream binding protein 1 [Source:HGNC Symbol;Acc:HGNC:12507]	CP2
ENSG00000120896	1090.155946	1008.416514	985.4432295	1601.511976	1440.530902	1427.004642	1028.00523	1489.682507	-0.53521117	5.98E-13	3.88E-11	SORBS3	8	22544986	22575788	+	6097	protein_coding	sorbin and SH3 domain containing 3 [Source:HGNC Symbol;Acc:HGNC:30907]	-
ENSG00000204463	4937.307525	4967.948272	4805.013366	6872.090956	5981.488664	6283.809224	4903.423054	6379.129615	-0.379534794	6.37E-13	4.12E-11	BAG6	6	31639028	31652705	-	5310	protein_coding	BCL2 associated athanogene 6 [Source:HGNC Symbol;Acc:HGNC:13919]	-
ENSG00000130766	384.1316668	421.0447838	374.4293223	666.3598012	694.4875295	603.8526562	393.2019243	654.8999956	-0.735936505	7.38E-13	4.74E-11	SESN2	1	28259527	28282491	+	3453	protein_coding	sestrin 2 [Source:HGNC Symbol;Acc:HGNC:20746]	-
ENSG00000004399	5051.088297	4968.898712	4948.723837	6849.606423	6088.643945	6238.078558	4989.570282	6392.109642	-0.357374517	1.25E-12	7.97E-11	PLXND1	3	129555175	129606818	-	9738	protein_coding	plexin D1 [Source:HGNC Symbol;Acc:HGNC:9107]	-
ENSG00000197006	2860.079068	2985.331074	2894.739487	3881.648045	3955.647311	3561.795271	2913.38321	3799.696876	-0.383238219	1.28E-12	8.12E-11	METTL9	16	21597218	21657473	+	7035	protein_coding	methyltransferase like 9 [Source:HGNC Symbol;Acc:HGNC:24586]	-
ENSG00000166311	481.38019	480.9224844	411.5789679	872.8086967	707.6292149	734.8086539	457.9605474	771.7488552	-0.752699368	1.31E-12	8.30E-11	SMPD1	11	6390431	6394998	+	2750	protein_coding	sphingomyelin phosphodiesterase 1 [Source:HGNC Symbol;Acc:HGNC:11120]	-
ENSG00000106397	1902.181115	1938.896973	1812.511654	2725.738635	2424.13551	2497.517957	1884.529914	2549.130701	-0.435710389	1.41E-12	8.92E-11	PLOD3	7	101205977	101218420	-	5671	protein_coding	"procollagen-lysine,2-oxoglutarate 5-dioxygenase 3 [Source:HGNC Symbol;Acc:HGNC:9083]"	-
ENSG00000134970	1156.284941	1154.784226	1179.012435	1585.159588	1622.4927	1566.275306	1163.360534	1591.309198	-0.451999489	1.51E-12	9.49E-11	TMED7	5	115613508	115632992	-	3894	protein_coding	transmembrane p24 trafficking protein 7 [Source:HGNC Symbol;Acc:HGNC:24253]	-
ENSG00000135046	3366.743875	3490.014551	3591.784152	2594.919533	2723.361578	2772.941285	3482.847526	2697.074132	0.36889706	1.83E-12	1.14E-10	ANXA1	9	73151757	73170393	+	4561	protein_coding	annexin A1 [Source:HGNC Symbol;Acc:HGNC:533]	-
ENSG00000149257	2745.325811	2675.487734	2462.630451	3534.159805	3444.132479	3352.889275	2627.814666	3443.727186	-0.390077794	1.87E-12	1.16E-10	SERPINH1	11	75562056	75572783	+	6281	protein_coding	serpin family H member 1 [Source:HGNC Symbol;Acc:HGNC:1546]	-
ENSG00000108055	4924.665217	5031.627732	5400.385317	3601.613404	3933.407536	4112.641929	5118.892755	3882.55429	0.398844764	1.94E-12	1.20E-10	SMC3	10	110567691	110604636	+	4275	protein_coding	structural maintenance of chromosomes 3 [Source:HGNC Symbol;Acc:HGNC:2468]	-
ENSG00000173641	2149.192364	2093.818642	2099.932596	2851.447616	2717.296185	2683.55862	2114.314534	2750.767474	-0.379687612	1.94E-12	1.20E-10	HSPB7	1	16014028	16019594	-	3910	protein_coding	heat shock protein family B (small) member 7 [Source:HGNC Symbol;Acc:HGNC:5249]	-
ENSG00000141522	3487.332043	3657.291937	3465.670881	4920.024667	4387.301132	4490.959255	3536.764954	4599.428352	-0.378963995	2.07E-12	1.27E-10	ARHGDIA	17	81867721	81871406	-	2903	protein_coding	Rho GDP dissociation inhibitor alpha [Source:HGNC Symbol;Acc:HGNC:678]	-
ENSG00000117410	1894.401233	1829.596408	1619.920071	2632.734429	2410.993825	2393.584625	1781.305904	2479.104293	-0.476816189	2.12E-12	1.30E-10	ATP6V0B	1	43974487	43978295	+	3535	protein_coding	ATPase H+ transporting V0 subunit b [Source:HGNC Symbol;Acc:HGNC:861]	-
ENSG00000159674	1947.88792	1936.045654	1803.713054	2689.967787	2417.059218	2541.169956	1895.882209	2549.398987	-0.427183732	2.44E-12	1.48E-10	SPON2	4	1166932	1208962	-	6013	protein_coding	spondin 2 [Source:HGNC Symbol;Acc:HGNC:11253]	-
ENSG00000197136	2892.171081	2914.998537	2765.693349	2246.409269	2151.192813	1915.4913	2857.620989	2104.364461	0.441326805	2.55E-12	1.54E-10	PCNX3	11	65615773	65637439	+	7972	protein_coding	pecanex 3 [Source:HGNC Symbol;Acc:HGNC:18760]	-
ENSG00000182379	743.9512028	714.7306487	659.8950197	1103.786174	1019.996968	1023.743316	706.1922904	1049.175486	-0.571051985	2.90E-12	1.75E-10	NXPH4	12	57216795	57226449	+	2150	protein_coding	neurexophilin 4 [Source:HGNC Symbol;Acc:HGNC:8078]	-
ENSG00000137575	2217.26633	2025.386985	2210.403911	2693.033859	3015.511354	3168.927278	2151.019075	2959.157497	-0.460213192	3.02E-12	1.81E-10	SDCBP	8	58552924	58582860	+	4778	protein_coding	syndecan binding protein [Source:HGNC Symbol;Acc:HGNC:10662]	-
ENSG00000110435	917.0535741	872.5036377	905.2782049	1278.552318	1258.569104	1252.396645	898.2784722	1263.172689	-0.491926094	3.08E-12	1.84E-10	PDHX	11	34915829	35020591	+	3760	protein_coding	pyruvate dehydrogenase complex component X [Source:HGNC Symbol;Acc:HGNC:21350]	-
ENSG00000130005	783.8230973	809.774618	685.3131983	1282.640415	1072.56371	1152.620647	759.6369712	1169.274924	-0.621973197	3.20E-12	1.89E-10	GAMT	19	1397026	1401570	-	2403	protein_coding	guanidinoacetate N-methyltransferase [Source:HGNC Symbol;Acc:HGNC:4136]	-
ENSG00000213064	1890.511292	1652.814625	1936.66968	2441.615897	2578.803039	2497.517957	1826.665199	2505.978964	-0.456387711	3.20E-12	1.89E-10	SFT2D2	1	168225938	168253025	+	11221	protein_coding	SFT2 domain containing 2 [Source:HGNC Symbol;Acc:HGNC:25140]	-
ENSG00000198732	5612.212276	5623.75166	5142.293043	7041.746979	6666.878103	6969.769212	5459.418993	6892.798098	-0.336269243	3.64E-12	2.14E-10	SMOC1	14	69854131	70032366	+	4369	protein_coding	SPARC related modular calcium binding 1 [Source:HGNC Symbol;Acc:HGNC:20318]	-
ENSG00000166963	357.8745655	344.0591687	351.9440105	642.8532438	522.6347201	628.7966557	351.2925816	598.0948732	-0.76754669	3.72E-12	2.18E-10	MAP1A	15	43510958	43531620	+	10629	protein_coding	microtubule associated protein 1A [Source:HGNC Symbol;Acc:HGNC:6835]	-
ENSG00000156515	4609.580002	4856.746828	4674.989607	6717.765297	5911.736641	5845.210565	4713.772146	6158.237501	-0.385618481	3.83E-12	2.23E-10	HK1	10	69269984	69401884	+	6296	protein_coding	hexokinase 1 [Source:HGNC Symbol;Acc:HGNC:4922]	-
ENSG00000119335	16674.23179	17176.34612	17279.47329	14238.84164	14222.33632	14504.93575	17043.3504	14322.0379	0.250985738	4.12E-12	2.39E-10	SET	9	128683424	128696400	+	4355	protein_coding	SET nuclear proto-oncogene [Source:HGNC Symbol;Acc:HGNC:10760]	-
ENSG00000184007	4292.549816	4053.625288	4179.335125	5200.059308	5113.126527	5218.492576	4175.170076	5177.226137	-0.310377157	5.41E-12	3.13E-10	PTP4A2	1	31906421	31944856	-	6719	protein_coding	"protein tyrosine phosphatase type IVA, member 2 [Source:HGNC Symbol;Acc:HGNC:9635]"	-
ENSG00000177469	7148.738943	7376.362453	6997.820076	9469.054537	8582.531478	8847.844513	7174.307157	8966.476843	-0.32166147	5.48E-12	3.15E-10	CAVIN1	17	42402452	42423517	-	3828	protein_coding	caveolae associated protein 1 [Source:HGNC Symbol;Acc:HGNC:9688]	-
ENSG00000014216	2579.030836	2647.924983	2489.026252	3739.586676	3316.75922	3247.91661	2571.994024	3434.754169	-0.417292568	5.54E-12	3.17E-10	CAPN1	11	65180566	65212006	+	7553	protein_coding	calpain 1 [Source:HGNC Symbol;Acc:HGNC:1476]	-
ENSG00000171316	1628.912764	1616.697917	1812.511654	1167.151676	1237.340227	1229.531312	1686.040778	1211.341072	0.476925887	6.37E-12	3.63E-10	CHD7	8	60678778	60868028	+	16982	protein_coding	chromodomain helicase DNA binding protein 7 [Source:HGNC Symbol;Acc:HGNC:20626]	-
ENSG00000203485	5933.132403	6120.831619	5591.999278	8069.90336	7212.763497	7362.637205	5881.987767	7548.434687	-0.359824312	6.42E-12	3.64E-10	INF2	14	104689606	104722535	+	9488	protein_coding	"inverted formin, FH2 and WH2 domain containing [Source:HGNC Symbol;Acc:HGNC:23791]"	-
ENSG00000275832	1014.302097	1014.119152	1029.436231	1500.331577	1357.637194	1407.257309	1019.285827	1421.742027	-0.480089729	6.54E-12	3.69E-10	ARHGAP23	17	38419280	38512392	+	8133	protein_coding	Rho GTPase activating protein 23 [Source:HGNC Symbol;Acc:HGNC:29293]	-
ENSG00000129757	771.1807893	766.0543921	656.962153	1202.922525	1029.095058	1111.047314	731.3991115	1114.354966	-0.607238666	7.15E-12	4.02E-10	CDKN1C	11	2883213	2885773	-	2478	protein_coding	cyclin dependent kinase inhibitor 1C [Source:HGNC Symbol;Acc:HGNC:1786]	-
ENSG00000105220	13886.11663	14248.04143	13917.43037	18540.54165	16922.44722	16629.33304	14017.19614	17364.10731	-0.308909646	7.55E-12	4.23E-10	GPI	19	34359480	34402413	+	10680	protein_coding	glucose-6-phosphate isomerase [Source:HGNC Symbol;Acc:HGNC:4458]	-
ENSG00000146242	400.6639157	385.8785151	369.5412111	610.1484683	666.1823609	593.459323	385.361214	623.2633841	-0.693768969	7.58E-12	4.23E-10	TPBG	6	82363206	82370828	+	6904	protein_coding	trophoblast glycoprotein [Source:HGNC Symbol;Acc:HGNC:12004]	-
ENSG00000184792	3457.185001	3561.297528	3446.118436	4619.549542	4328.668997	4273.738592	3488.200322	4407.319044	-0.337398244	8.31E-12	4.61E-10	OSBP2	22	30693782	30907824	+	6700	protein_coding	oxysterol binding protein 2 [Source:HGNC Symbol;Acc:HGNC:8504]	-
ENSG00000115758	2218.238815	2238.285476	2193.784332	1766.057878	1612.383711	1640.067972	2216.769541	1672.83652	0.406193	8.60E-12	4.76E-10	ODC1	2	10439968	10448504	-	2968	protein_coding	ornithine decarboxylase 1 [Source:HGNC Symbol;Acc:HGNC:8109]	-
ENSG00000138095	6875.470593	7027.551086	7164.015859	5550.61362	5808.624955	5830.659899	7022.345846	5729.966158	0.293431217	8.84E-12	4.87E-10	LRPPRC	2	43886508	43996005	-	9760	protein_coding	leucine rich pentatricopeptide repeat containing [Source:HGNC Symbol;Acc:HGNC:15714]	-
ENSG00000172534	3669.186782	3551.793131	3703.233089	4855.637141	4493.445514	4483.683922	3641.404334	4610.922192	-0.34061754	8.88E-12	4.87E-10	HCFC1	X	153947553	153971807	-	9004	protein_coding	host cell factor C1 [Source:HGNC Symbol;Acc:HGNC:4839]	-
ENSG00000198840	14269.27581	15009.34362	14504.98135	19912.09817	17119.57251	18538.58834	14594.53359	18523.41967	-0.343898374	9.02E-12	4.92E-10	MT-ND3	MT	10059	10404	+	346	protein_coding	mitochondrially encoded NADH:ubiquinone oxidoreductase core subunit 3 [Source:HGNC Symbol;Acc:HGNC:7458]	-
ENSG00000047410	4887.710778	5044.933888	5720.067793	3270.477552	3840.404839	4038.849263	5217.57082	3716.577218	0.489411757	9.04E-12	4.92E-10	TPR	1	186311652	186375693	-	12350	protein_coding	"translocated promoter region, nuclear basket protein [Source:HGNC Symbol;Acc:HGNC:12017]"	-
ENSG00000005884	3021.511617	3152.60846	2837.059774	4105.471352	3771.663715	3845.533267	3003.726617	3907.556111	-0.379409147	9.18E-12	4.97E-10	ITGA3	17	50055968	50090481	+	9802	protein_coding	integrin subunit alpha 3 [Source:HGNC Symbol;Acc:HGNC:6139]	-
ENSG00000072571	1595.848266	1662.319022	1718.659918	1212.120743	1231.274834	1227.452645	1658.942402	1223.616074	0.439096705	9.25E-12	4.99E-10	HMMR	5	163460203	163491945	+	3936	protein_coding	hyaluronan mediated motility receptor [Source:HGNC Symbol;Acc:HGNC:5012]	-
ENSG00000006638	502.7748651	593.0743681	456.5495914	930.0420539	792.5447207	822.1126524	517.4662749	848.2331423	-0.712551135	1.16E-11	6.20E-10	TBXA2R	19	3594506	3606840	-	2793	protein_coding	thromboxane A2 receptor [Source:HGNC Symbol;Acc:HGNC:11608]	-
ENSG00000110080	1051.256536	1029.326187	964.9131622	1512.595868	1403.127643	1364.644643	1015.165295	1426.789385	-0.491041666	1.19E-11	6.35E-10	ST3GAL4	11	126355640	126440344	+	4465	protein_coding	"ST3 beta-galactoside alpha-2,3-sialyltransferase 4 [Source:HGNC Symbol;Acc:HGNC:10864]"	-
ENSG00000177674	1022.081979	1085.402129	1006.950919	1537.124449	1393.018654	1422.847309	1038.145009	1450.996804	-0.482884032	1.32E-11	7.02E-10	AGTRAP	1	11736084	11754802	+	2435	protein_coding	angiotensin II receptor associated protein [Source:HGNC Symbol;Acc:HGNC:13539]	-
ENSG00000187164	2114.182895	2253.492511	2361.93536	1657.723309	1688.201127	1707.624637	2243.203589	1684.516358	0.413233926	1.35E-11	7.16E-10	SHTN1	10	116881482	117126586	-	8247	protein_coding	shootin 1 [Source:HGNC Symbol;Acc:HGNC:29319]	-
ENSG00000160685	2359.249174	2132.78667	2034.431905	2970.002427	2828.495062	2901.818616	2175.48925	2900.105368	-0.414755819	1.37E-11	7.22E-10	ZBTB7B	1	155002630	155018522	+	4303	protein_coding	zinc finger and BTB domain containing 7B [Source:HGNC Symbol;Acc:HGNC:18668]	ZBTB
ENSG00000148341	2751.160722	2811.40061	2525.198276	3609.789598	3436.045288	3438.114607	2695.919869	3494.649831	-0.374275078	1.38E-11	7.23E-10	SH3GLB2	9	129007036	129028303	-	6814	protein_coding	"SH3 domain containing GRB2 like, endophilin B2 [Source:HGNC Symbol;Acc:HGNC:10834]"	-
ENSG00000254166	4015.391525	3739.02975	4122.633034	2646.020744	2996.304276	3156.455279	3959.018103	2932.926766	0.432800087	1.38E-11	7.23E-10	CASC19	8	127072694	127227541	-	22208	processed_transcript	cancer susceptibility 19 [Source:HGNC Symbol;Acc:HGNC:49476]	-
ENSG00000112033	319.9476415	278.4788299	281.5552084	551.8930869	512.5257313	461.463992	293.3272266	508.6276034	-0.794410808	1.46E-11	7.63E-10	PPARD	6	35342558	35428191	+	4457	protein_coding	peroxisome proliferator activated receptor delta [Source:HGNC Symbol;Acc:HGNC:9235]	THR-like
ENSG00000184640	5979.811694	6137.939534	5847.158686	7998.361663	7132.902486	7465.531204	5988.303305	7532.265118	-0.330889327	1.49E-11	7.76E-10	9-Sep	17	77280569	77500596	+	12844	protein_coding	septin 9 [Source:HGNC Symbol;Acc:HGNC:7323]	-
ENSG00000072062	2287.285267	2138.489308	1934.714436	2933.209554	2794.1245	2824.907951	2120.163003	2850.747335	-0.427111975	1.63E-11	8.43E-10	PRKACA	19	14091688	14118084	-	6144	protein_coding	protein kinase cAMP-activated catalytic subunit alpha [Source:HGNC Symbol;Acc:HGNC:9380]	-
ENSG00000119707	3272.412807	3117.442191	3574.186951	2482.496867	2581.835735	2517.26529	3321.347317	2527.199297	0.3941011	1.67E-11	8.62E-10	RBM25	14	73058436	73123898	+	11859	protein_coding	RNA binding motif protein 25 [Source:HGNC Symbol;Acc:HGNC:23244]	-
ENSG00000130726	6052.748086	6121.782059	5802.188062	8355.048121	7275.439228	7442.665871	5992.239403	7691.051073	-0.360059495	1.71E-11	8.77E-10	TRIM28	19	58544091	58550722	+	4034	protein_coding	tripartite motif containing 28 [Source:HGNC Symbol;Acc:HGNC:16384]	-
ENSG00000111432	578.6287133	598.7770062	644.2530637	991.363508	883.5256197	876.1579848	607.2195944	917.0157042	-0.59484679	1.73E-11	8.84E-10	FZD10	12	130162459	130165740	+	3282	protein_coding	frizzled class receptor 10 [Source:HGNC Symbol;Acc:HGNC:4039]	-
ENSG00000130779	4672.791542	4853.895509	5135.449687	3529.049683	3843.437536	3959.859931	4887.378913	3777.44905	0.371666332	1.77E-11	9.00E-10	CLIP1	12	122271432	122422632	-	18559	protein_coding	CAP-Gly domain containing linker protein 1 [Source:HGNC Symbol;Acc:HGNC:10461]	-
ENSG00000175455	2881.473744	2802.846653	2917.224798	1938.779974	2293.729555	2175.324629	2867.181732	2135.944719	0.424685602	1.88E-11	9.53E-10	CCDC14	3	123897305	123961408	-	11423	protein_coding	coiled-coil domain containing 14 [Source:HGNC Symbol;Acc:HGNC:25766]	-
ENSG00000254986	1027.916891	1030.276627	951.2264507	1427.767856	1359.658991	1382.313309	1003.139989	1389.913386	-0.470343792	1.91E-11	9.66E-10	DPP3	11	66480013	66509657	+	3977	protein_coding	dipeptidyl peptidase 3 [Source:HGNC Symbol;Acc:HGNC:3008]	-
ENSG00000177666	796.4654053	816.4276958	773.2992009	1225.407058	1094.803485	1111.047314	795.397434	1143.752619	-0.523932489	2.00E-11	1.01E-09	PNPLA2	11	818902	825573	+	3843	protein_coding	patatin like phospholipase domain containing 2 [Source:HGNC Symbol;Acc:HGNC:30802]	-
ENSG00000089693	4753.507816	4816.828361	4558.652559	6212.885325	5631.717652	5907.570564	4709.662912	5917.39118	-0.329274761	2.10E-11	1.06E-09	MLF2	12	6747996	6767475	-	3781	protein_coding	myeloid leukemia factor 2 [Source:HGNC Symbol;Acc:HGNC:7126]	-
ENSG00000167996	52059.07946	53096.31342	47800.83999	63623.05268	61752.77978	61202.1816	50985.41096	62192.67136	-0.286652472	2.21E-11	1.10E-09	FTH1	11	61959718	61967660	-	2030	protein_coding	ferritin heavy chain 1 [Source:HGNC Symbol;Acc:HGNC:3976]	-
ENSG00000197746	29834.87444	29416.10848	29575.02835	35373.2808	34677.87512	34000.75008	29608.67043	34683.96867	-0.228257556	2.24E-11	1.11E-09	PSAP	10	71816298	71851375	-	3239	protein_coding	prosaposin [Source:HGNC Symbol;Acc:HGNC:9498]	-
ENSG00000171490	3462.047427	3804.610089	3886.04845	2869.844052	2903.301579	2885.189283	3717.568655	2886.111638	0.365244284	2.40E-11	1.19E-09	RSL1D1	16	11833850	11851585	-	6167	protein_coding	ribosomal L1 domain containing 1 [Source:HGNC Symbol;Acc:HGNC:24534]	-
ENSG00000166012	3166.411917	2989.132833	3280.900276	2137.052675	2521.181803	2356.168626	3145.481675	2338.134368	0.427803631	2.67E-11	1.32E-09	TAF1D	11	93729948	93784391	-	8420	protein_coding	"TATA-box binding protein associated factor, RNA polymerase I subunit D [Source:HGNC Symbol;Acc:HGNC:28759]"	-
ENSG00000136048	1458.727849	1354.376562	1370.626397	1858.040059	1876.228318	1831.305302	1394.576936	1855.191226	-0.411840852	2.89E-11	1.42E-09	DRAM1	12	101877351	102012130	+	4180	protein_coding	DNA damage regulated autophagy modulator 1 [Source:HGNC Symbol;Acc:HGNC:25645]	-
ENSG00000169564	3090.558069	2999.587669	2906.470954	4086.052892	3870.731805	3637.666603	2998.872231	3864.8171	-0.366027929	2.91E-11	1.43E-09	PCBP1	2	70087454	70089203	+	1750	protein_coding	poly(rC) binding protein 1 [Source:HGNC Symbol;Acc:HGNC:8647]	-
ENSG00000198517	3408.56074	3071.821086	2908.426198	4331.338708	3919.254952	4235.28326	3129.602675	4161.958973	-0.411245297	2.96E-11	1.45E-09	MAFK	7	1530714	1543043	+	4458	protein_coding	MAF bZIP transcription factor K [Source:HGNC Symbol;Acc:HGNC:6782]	TF_bZIP
ENSG00000136279	2107.375499	2107.124798	1967.953592	2925.033361	2664.729443	2600.411955	2060.817963	2730.058253	-0.405689596	3.14E-11	1.53E-09	DBNL	7	44044640	44069456	+	12587	protein_coding	drebrin like [Source:HGNC Symbol;Acc:HGNC:2696]	-
ENSG00000067334	1992.622241	2040.59402	2156.634687	1459.450608	1531.511801	1622.399305	2063.283649	1537.787238	0.424149669	3.20E-11	1.55E-09	DNTTIP2	1	93866283	93879918	-	7519	protein_coding	deoxynucleotidyltransferase terminal interacting protein 2 [Source:HGNC Symbol;Acc:HGNC:24013]	-
ENSG00000136854	1854.529338	2006.378191	1897.56479	2644.99872	2425.146409	2493.360623	1919.490773	2521.168584	-0.393248465	3.40E-11	1.64E-09	STXBP1	9	127579370	127696027	+	9373	protein_coding	syntaxin binding protein 1 [Source:HGNC Symbol;Acc:HGNC:11444]	-
ENSG00000075618	10789.72365	10914.84943	10353.99727	14099.84635	12833.36126	12761.97378	10686.19012	13231.72713	-0.308242195	3.46E-11	1.67E-09	FSCN1	7	5592823	5606655	+	3692	protein_coding	fascin actin-bundling protein 1 [Source:HGNC Symbol;Acc:HGNC:11148]	-
ENSG00000023191	3710.031162	4129.660464	3834.23447	5217.43372	4797.726077	4915.007248	3891.308699	4976.722348	-0.354847401	3.61E-11	1.73E-09	RNH1	11	494512	507300	-	7374	protein_coding	ribonuclease/angiogenin inhibitor 1 [Source:HGNC Symbol;Acc:HGNC:10074]	-
ENSG00000247596	593.2159918	567.4124964	535.7369938	947.4164658	820.8498893	821.0733191	565.4551607	863.1132247	-0.61011924	3.64E-11	1.74E-09	TWF2	3	52228610	52239260	-	1824	protein_coding	twinfilin actin binding protein 2 [Source:HGNC Symbol;Acc:HGNC:9621]	-
ENSG00000153201	5314.631795	5392.794815	5591.021656	4080.94277	4077.966075	4590.735254	5432.816089	4249.881366	0.354362937	3.86E-11	1.84E-09	RANBP2	2	108719481	108785811	+	12302	protein_coding	RAN binding protein 2 [Source:HGNC Symbol;Acc:HGNC:9848]	-
ENSG00000155096	1971.227566	1981.666759	1990.438904	2503.959376	2757.73214	2502.714623	1981.111076	2588.13538	-0.385705393	3.89E-11	1.85E-09	AZIN1	8	102826357	102893864	-	6426	protein_coding	antizyme inhibitor 1 [Source:HGNC Symbol;Acc:HGNC:16432]	-
ENSG00000122257	2149.192364	2092.868203	2228.978733	1498.287529	1579.024048	1724.25397	2157.0131	1600.521849	0.430571641	3.91E-11	1.85E-09	RBBP6	16	24537693	24572863	+	10475	protein_coding	"RB binding protein 6, ubiquitin ligase [Source:HGNC Symbol;Acc:HGNC:9889]"	-
ENSG00000089327	1475.260098	1564.423734	1485.985822	2150.33899	1990.459892	1927.9633	1508.556551	2022.920727	-0.423228717	4.03E-11	1.90E-09	FXYD5	19	35154730	35169883	+	2993	protein_coding	FXYD domain containing ion transport regulator 5 [Source:HGNC Symbol;Acc:HGNC:4029]	-
ENSG00000002834	7169.161133	7581.657427	6930.364141	9565.124815	8814.027321	8763.658514	7227.0609	9047.60355	-0.324085327	4.16E-11	1.95E-09	LASP1	17	38869859	38921770	+	7061	protein_coding	LIM and SH3 protein 1 [Source:HGNC Symbol;Acc:HGNC:6513]	-
ENSG00000134590	1628.912764	1674.674738	1586.680914	2307.730723	2027.86315	2218.976628	1630.089472	2184.856834	-0.42243393	4.33E-11	2.03E-09	RTL8C	X	135032366	135033546	+	1181	protein_coding	retrotransposon Gag like 8C [Source:HGNC Symbol;Acc:HGNC:2569]	-
ENSG00000188483	1058.063933	1002.713876	908.2110716	1472.736923	1381.898767	1350.093977	989.66296	1401.576555	-0.50200132	4.35E-11	2.03E-09	IER5L	9	129175552	129178262	-	2711	protein_coding	immediate early response 5 like [Source:HGNC Symbol;Acc:HGNC:23679]	-
ENSG00000212907	26927.1436	28581.62243	26450.54764	34846.93832	34467.60816	31616.51945	27319.77122	33643.68864	-0.30038921	4.66E-11	2.17E-09	MT-ND4L	MT	10470	10766	+	297	protein_coding	mitochondrially encoded NADH:ubiquinone oxidoreductase core subunit 4L [Source:HGNC Symbol;Acc:HGNC:7460]	-
ENSG00000121621	874.2642239	871.553198	867.1509371	540.6508203	623.724608	594.4986563	870.989453	586.2913615	0.570974032	4.79E-11	2.22E-09	KIF18A	11	28020620	28108308	-	4668	protein_coding	kinesin family member 18A [Source:HGNC Symbol;Acc:HGNC:29441]	-
ENSG00000134107	3647.792107	3715.268758	3857.697404	5134.649757	4483.336526	4796.52325	3740.252756	4804.836511	-0.361336366	4.83E-11	2.23E-09	BHLHE40	3	4979116	4985323	+	3837	protein_coding	basic helix-loop-helix family member e40 [Source:HGNC Symbol;Acc:HGNC:1046]	bHLH
ENSG00000172831	1149.477545	1085.402129	1101.780277	1584.137564	1467.825171	1490.403974	1112.219984	1514.122237	-0.445094009	5.33E-11	2.45E-09	CES2	16	66934444	66945096	+	5343	protein_coding	carboxylesterase 2 [Source:HGNC Symbol;Acc:HGNC:1864]	-
ENSG00000164164	1509.297081	1524.505267	1594.501892	1047.574841	1169.610002	1154.699313	1542.76808	1123.961385	0.456890585	5.37E-11	2.46E-09	OTUD4	4	145110838	145180161	-	9085	protein_coding	OTU deubiquitinase 4 [Source:HGNC Symbol;Acc:HGNC:24949]	-
ENSG00000196154	8445.061758	8115.804534	7290.129129	10536.04784	9726.869008	10165.71916	7950.331807	10142.87867	-0.351343144	5.84E-11	2.66E-09	S100A4	1	153543613	153550136	-	1025	protein_coding	S100 calcium binding protein A4 [Source:HGNC Symbol;Acc:HGNC:10494]	-
ENSG00000188643	1752.418389	1952.203128	1835.974588	2581.633218	2423.124612	2345.775293	1846.865368	2450.177707	-0.407733742	6.07E-11	2.76E-09	S100A16	1	153606886	153613145	-	1701	protein_coding	S100 calcium binding protein A16 [Source:HGNC Symbol;Acc:HGNC:20441]	-
ENSG00000126391	1544.306549	1345.822605	1366.715908	1955.132362	1983.383599	1860.406634	1418.948354	1932.974198	-0.446165527	6.13E-11	2.78E-09	FRMD8	11	65386599	65413525	+	4091	protein_coding	FERM domain containing 8 [Source:HGNC Symbol;Acc:HGNC:25462]	-
ENSG00000119318	4180.714014	3951.928241	4023.893187	4908.782401	5042.363605	4988.799913	4052.178481	4979.981973	-0.297490049	6.44E-11	2.91E-09	RAD23B	9	107283137	107332194	+	4615	protein_coding	"RAD23 homolog B, nucleotide excision repair protein [Source:HGNC Symbol;Acc:HGNC:9813]"	-
ENSG00000122359	2111.26544	2123.282273	2038.342394	3196.891807	2607.108207	2771.901952	2090.963369	2858.633989	-0.45110469	7.02E-11	3.16E-09	ANXA11	10	80150889	80205572	-	8513	protein_coding	annexin A11 [Source:HGNC Symbol;Acc:HGNC:535]	-
ENSG00000068137	851.8970636	804.0719798	684.335576	1155.90941	1132.206744	1155.738647	780.1015398	1147.9516	-0.557157685	7.14E-11	3.20E-09	PLEKHH3	17	42667914	42676994	-	4803	protein_coding	"pleckstrin homology, MyTH4 and FERM domain containing H3 [Source:HGNC Symbol;Acc:HGNC:26105]"	-
ENSG00000115902	1076.541152	1098.708284	1081.25021	1494.199432	1510.282924	1407.257309	1085.499882	1470.579888	-0.438095494	7.24E-11	3.24E-09	SLC1A4	2	64988477	65023865	+	6939	protein_coding	solute carrier family 1 member 4 [Source:HGNC Symbol;Acc:HGNC:10942]	-
ENSG00000114416	2885.363684	2797.144015	2944.598221	2193.264008	2294.740454	2295.887293	2875.701974	2261.297252	0.346712408	7.65E-11	3.41E-09	FXR1	3	180868141	180982753	+	12054	protein_coding	FMR1 autosomal homolog 1 [Source:HGNC Symbol;Acc:HGNC:4023]	-
ENSG00000139218	4325.614314	4513.638099	4513.681935	3190.759662	3682.704614	3502.553272	4450.978116	3458.672516	0.363885121	7.68E-11	3.41E-09	SCAF11	12	45919131	45992120	-	14035	protein_coding	SR-related CTD associated factor 11 [Source:HGNC Symbol;Acc:HGNC:10784]	-
ENSG00000203880	844.1171817	798.3693417	861.2852035	570.2895231	571.1578663	562.2793236	834.5905756	567.9089043	0.555242304	8.00E-11	3.54E-09	PCMTD2	20	64255695	64287821	+	5997	protein_coding	protein-L-isoaspartate (D-aspartate) O-methyltransferase domain containing 2 [Source:HGNC Symbol;Acc:HGNC:15882]	-
ENSG00000167645	985.1275404	1053.087179	842.7103808	1521.794086	1344.495508	1368.801976	960.3083668	1411.69719	-0.555606294	9.02E-11	3.98E-09	YIF1B	19	38305104	38317273	-	3193	protein_coding	"Yip1 interacting factor homolog B, membrane trafficking protein [Source:HGNC Symbol;Acc:HGNC:30511]"	-
ENSG00000092929	2801.729955	2863.674793	2755.917127	3701.771779	3457.274164	3456.822607	2807.107292	3538.62285	-0.334066608	9.08E-11	3.99E-09	UNC13D	17	75827225	75844717	-	7752	protein_coding	unc-13 homolog D [Source:HGNC Symbol;Acc:HGNC:23147]	-
ENSG00000085662	2079.173427	2019.684346	1803.713054	2699.166005	2606.097309	2526.619289	1967.523609	2610.627534	-0.407966003	9.96E-11	4.35E-09	AKR1B1	7	134442350	134459284	-	3660	protein_coding	aldo-keto reductase family 1 member B [Source:HGNC Symbol;Acc:HGNC:381]	-
ENSG00000123384	11447.12367	12121.90784	12000.31314	15343.64984	14171.79138	14009.17376	11856.44821	14508.20499	-0.291192888	9.96E-11	4.35E-09	LRP1	12	57128493	57213351	+	20839	protein_coding	LDL receptor related protein 1 [Source:HGNC Symbol;Acc:HGNC:6692]	-
ENSG00000198727	37877.32732	40704.48071	36781.08197	55383.49329	46743.96414	47221.06985	38454.29666	49782.84243	-0.372496772	1.01E-10	4.38E-09	MT-CYB	MT	14747	15887	+	1141	protein_coding	mitochondrially encoded cytochrome b [Source:HGNC Symbol;Acc:HGNC:7427]	-
ENSG00000115963	734.2263505	582.6195315	757.6572449	413.9198152	406.3813491	439.6379924	691.5010423	419.9797189	0.719225167	1.04E-10	4.50E-09	RND3	2	150468195	150539011	-	3594	protein_coding	Rho family GTPase 3 [Source:HGNC Symbol;Acc:HGNC:671]	-
ENSG00000131462	1921.630819	1916.08642	1777.317253	2779.905919	2429.190005	2382.151959	1871.678164	2530.415961	-0.43501531	1.09E-10	4.71E-09	TUBG1	17	42609676	42615234	+	2411	protein_coding	tubulin gamma 1 [Source:HGNC Symbol;Acc:HGNC:12417]	-
ENSG00000085224	2381.616334	2269.649986	2623.938123	1456.384535	1843.879554	1775.181303	2425.068148	1691.815131	0.519364858	1.15E-10	4.96E-09	ATRX	X	77504878	77786233	-	19266	protein_coding	"ATRX, chromatin remodeler [Source:HGNC Symbol;Acc:HGNC:886]"	-
ENSG00000180900	2932.042976	2876.980949	2659.132524	3747.76287	3541.178771	3523.339939	2822.718816	3604.09386	-0.352507053	1.18E-10	5.06E-09	SCRIB	8	143790920	143815379	-	6192	protein_coding	scribbled planar cell polarity protein [Source:HGNC Symbol;Acc:HGNC:30377]	-
ENSG00000148180	5473.146888	5292.048208	5149.136399	6838.364156	6520.297766	6289.005891	5304.777165	6549.222604	-0.304055465	1.19E-10	5.08E-09	GSN	9	121207794	121332843	+	11018	protein_coding	gelsolin [Source:HGNC Symbol;Acc:HGNC:4620]	-
ENSG00000162783	759.5109665	837.3373691	765.4782229	1155.90941	1101.879777	1085.063981	787.4421862	1114.284389	-0.500696424	1.20E-10	5.14E-09	IER5	1	181088712	181092899	+	4188	protein_coding	immediate early response 5 [Source:HGNC Symbol;Acc:HGNC:5393]	-
ENSG00000034152	949.1455868	1015.069592	998.1523188	1478.869068	1355.615396	1295.009311	987.4558324	1376.497925	-0.479224551	1.22E-10	5.17E-09	MAP2K3	17	21284672	21315240	+	3783	protein_coding	mitogen-activated protein kinase kinase 3 [Source:HGNC Symbol;Acc:HGNC:6843]	-
ENSG00000136824	3314.229672	3509.973784	3769.711402	2472.276624	2679.892927	2843.615951	3531.304953	2665.261834	0.405968399	1.30E-10	5.49E-09	SMC2	9	104094260	104141417	+	6468	protein_coding	structural maintenance of chromosomes 2 [Source:HGNC Symbol;Acc:HGNC:14011]	-
ENSG00000130635	17938.4626	17761.81697	17389.94461	22596.95584	20458.5715	21122.37097	17696.74139	21392.63277	-0.273622213	1.42E-10	5.99E-09	COL5A1	9	134641774	134844843	+	11189	protein_coding	collagen type V alpha 1 chain [Source:HGNC Symbol;Acc:HGNC:2209]	-
ENSG00000087460	27290.85308	28155.82545	27310.85522	34850.00439	32557.00928	31879.47078	27585.84458	33095.49482	-0.262704881	1.44E-10	6.08E-09	GNAS	20	58839718	58911192	+	13320	protein_coding	GNAS complex locus [Source:HGNC Symbol;Acc:HGNC:4392]	-
ENSG00000244509	313.1402448	344.0591687	320.6600985	564.1573777	498.3731471	525.9026575	325.9531707	529.4777274	-0.699632158	1.47E-10	6.19E-09	APOBEC3C	22	39014083	39020352	+	2818	protein_coding	apolipoprotein B mRNA editing enzyme catalytic subunit 3C [Source:HGNC Symbol;Acc:HGNC:17353]	-
ENSG00000175220	1911.905967	1842.902564	1774.384386	2493.739133	2391.786746	2300.044627	1843.064306	2395.190169	-0.378069135	1.57E-10	6.55E-09	ARHGAP1	11	46677080	46700615	-	6138	protein_coding	Rho GTPase activating protein 1 [Source:HGNC Symbol;Acc:HGNC:673]	-
ENSG00000125966	225.6165739	226.2046468	222.8978733	115.4887386	108.16618	93.53999838	224.9063647	105.731639	1.088504902	1.60E-10	6.67E-09	MMP24	20	35226654	35277000	+	4414	protein_coding	matrix metallopeptidase 24 [Source:HGNC Symbol;Acc:HGNC:7172]	-
ENSG00000149182	1724.216317	1686.080014	1617.964826	2161.581257	2147.149218	2182.599962	1676.087053	2163.776812	-0.368396	1.66E-10	6.88E-09	ARFGAP2	11	47164299	47177125	-	5918	protein_coding	ADP ribosylation factor GTPase activating protein 2 [Source:HGNC Symbol;Acc:HGNC:13504]	-
ENSG00000069424	2322.294735	2217.375803	2143.925597	2945.473845	2728.416073	2925.723283	2227.865378	2866.537734	-0.36357386	1.70E-10	7.04E-09	KCNAB2	1	5991466	6101193	+	9534	protein_coding	potassium voltage-gated channel subfamily A regulatory beta subunit 2 [Source:HGNC Symbol;Acc:HGNC:6229]	-
ENSG00000068120	2175.449465	2294.361418	2167.388532	2947.517894	2743.579556	2790.609952	2212.399805	2827.2358	-0.353682946	1.84E-10	7.60E-09	COASY	17	42561467	42566277	+	4032	protein_coding	Coenzyme A synthase [Source:HGNC Symbol;Acc:HGNC:29932]	-
ENSG00000173702	1482.067494	1523.554827	1518.247357	1913.229368	1993.492588	1965.379299	1507.956559	1957.367085	-0.376309017	1.86E-10	7.65E-09	MUC13	3	124905442	124953819	-	3499	protein_coding	"mucin 13, cell surface associated [Source:HGNC Symbol;Acc:HGNC:7511]"	-
ENSG00000130829	730.3364095	726.135925	621.7677519	1167.151676	970.4629233	1005.035316	692.7466955	1047.549972	-0.596441242	1.88E-10	7.73E-09	DUSP9	X	153642492	153651326	+	2776	protein_coding	dual specificity phosphatase 9 [Source:HGNC Symbol;Acc:HGNC:3076]	-
ENSG00000101439	1217.551511	1202.306211	1283.618016	1828.401356	1604.29652	1624.477972	1234.491913	1685.725283	-0.449541398	2.14E-10	8.77E-09	CST3	20	23626706	23638473	-	3695	protein_coding	cystatin C [Source:HGNC Symbol;Acc:HGNC:2475]	-
ENSG00000138778	1054.173992	1074.947292	1276.77466	666.3598012	766.2613498	811.7193192	1135.298648	748.1134901	0.60173353	2.16E-10	8.78E-09	CENPE	4	103105806	103198409	-	9444	protein_coding	centromere protein E [Source:HGNC Symbol;Acc:HGNC:1856]	-
ENSG00000067225	31455.03484	34119.83452	33311.5006	43815.20098	39342.16255	39117.38799	32962.12332	40758.25051	-0.306278892	2.16E-10	8.78E-09	PKM	15	72199029	72231822	-	8571	protein_coding	pyruvate kinase M1/2 [Source:HGNC Symbol;Acc:HGNC:9021]	-
ENSG00000006007	1878.841469	1997.824234	1903.430524	2418.10934	2456.484275	2517.26529	1926.698742	2463.952968	-0.354712289	2.22E-10	8.99E-09	GDE1	16	19501689	19522145	-	4416	protein_coding	glycerophosphodiester phosphodiesterase 1 [Source:HGNC Symbol;Acc:HGNC:29644]	-
ENSG00000106351	566.9588905	620.6371192	573.8642616	961.7248051	856.23135	815.8766525	587.1534238	877.9442692	-0.580301412	2.23E-10	9.01E-09	AGFG2	7	100539211	100568219	+	5478	protein_coding	ArfGAP with FG repeats 2 [Source:HGNC Symbol;Acc:HGNC:5177]	-
ENSG00000082781	4336.311651	4163.876293	3931.996695	5431.036785	4968.567987	5243.436576	4144.061546	5214.347116	-0.331390383	2.34E-10	9.42E-09	ITGB5	3	124761948	124901418	-	6447	protein_coding	integrin subunit beta 5 [Source:HGNC Symbol;Acc:HGNC:6160]	-
ENSG00000142864	12205.66215	12468.81833	12657.27529	10556.48832	10603.31834	10576.25582	12443.91859	10578.68749	0.234277109	2.38E-10	9.55E-09	SERBP1	1	67407810	67430415	-	7676	protein_coding	SERPINE1 mRNA binding protein 1 [Source:HGNC Symbol;Acc:HGNC:17860]	-
ENSG00000113594	5366.173512	5205.558196	5692.69437	4087.074916	4441.889672	4430.677923	5421.475359	4319.880837	0.32764837	2.53E-10	1.01E-08	LIFR	5	38474963	38608354	-	11864	protein_coding	LIF receptor alpha [Source:HGNC Symbol;Acc:HGNC:6597]	-
ENSG00000151176	1470.397671	1530.207905	1451.769043	2101.281827	1909.587981	1890.5473	1484.124873	1967.139036	-0.406430991	3.00E-10	1.20E-08	PLBD2	12	113358566	113391625	+	5260	protein_coding	phospholipase B domain containing 2 [Source:HGNC Symbol;Acc:HGNC:27283]	-
ENSG00000007202	3808.25217	4006.103304	3963.280607	5145.892023	4845.238324	4676.999919	3925.878694	4889.376755	-0.316643673	3.01E-10	1.20E-08	KIAA0100	17	28614440	28645454	-	9235	protein_coding	KIAA0100 [Source:HGNC Symbol;Acc:HGNC:28960]	-
ENSG00000177239	2159.889701	2254.442951	2208.448666	2851.447616	2719.317983	2779.177285	2207.593773	2783.314295	-0.334259899	3.04E-10	1.21E-08	MAN1B1	9	137086927	137109187	+	8331	protein_coding	mannosidase alpha class 1B member 1 [Source:HGNC Symbol;Acc:HGNC:6823]	-
ENSG00000115884	1448.030511	1463.677126	1281.662772	1955.132362	1814.563487	1882.232634	1397.790136	1883.976161	-0.430455922	3.10E-10	1.22E-08	SDC1	2	20200797	20225433	-	3595	protein_coding	syndecan 1 [Source:HGNC Symbol;Acc:HGNC:10658]	-
ENSG00000116661	400.6639157	451.4588539	391.0489006	772.6503217	650.0079788	601.7739895	414.3905568	674.8107633	-0.70333364	3.15E-10	1.24E-08	FBXO2	1	11637018	11655785	-	3416	protein_coding	F-box protein 2 [Source:HGNC Symbol;Acc:HGNC:13581]	-
ENSG00000162337	1601.683178	1569.175932	1498.694912	2184.06579	1968.220116	2010.070632	1556.518007	2054.118846	-0.400151238	3.29E-10	1.29E-08	LRP5	11	68312609	68449275	+	6164	protein_coding	LDL receptor related protein 5 [Source:HGNC Symbol;Acc:HGNC:6697]	-
ENSG00000078674	3351.184111	3299.926612	3698.344977	2680.769568	2659.674949	2759.429952	3449.818567	2699.958157	0.353542251	3.34E-10	1.31E-08	PCM1	8	17922840	18029944	+	14445	protein_coding	pericentriolar material 1 [Source:HGNC Symbol;Acc:HGNC:8727]	-
ENSG00000112977	4267.2652	4600.128111	4538.122491	5677.344625	5392.134617	5432.595239	4468.505268	5500.691494	-0.299783298	3.35E-10	1.31E-08	DAP	5	10679230	10761272	-	3361	protein_coding	death associated protein [Source:HGNC Symbol;Acc:HGNC:2672]	-
ENSG00000122870	1404.268676	1522.604387	1450.791421	1107.874271	1086.716294	1057.001982	1459.221495	1083.864182	0.429058207	3.38E-10	1.32E-08	BICC1	10	58513140	58831437	+	6569	protein_coding	BicC family RNA binding protein 1 [Source:HGNC Symbol;Acc:HGNC:19351]	-
ENSG00000102858	1411.076072	1498.843395	1393.111708	2173.845548	1823.661577	1901.979967	1434.343725	1966.495697	-0.455121251	3.39E-10	1.32E-08	MGRN1	16	4616493	4690974	+	10219	protein_coding	mahogunin ring finger 1 [Source:HGNC Symbol;Acc:HGNC:20254]	-
ENSG00000111676	2337.854499	2594.70036	2370.73396	3231.640631	3039.772927	3093.055946	2434.429606	3121.489835	-0.358510491	3.41E-10	1.32E-08	ATN1	12	6924463	6942321	+	4762	protein_coding	atrophin 1 [Source:HGNC Symbol;Acc:HGNC:3033]	-
ENSG00000163382	1505.40714	1517.852189	1416.574642	2005.211549	1885.326408	1922.766633	1479.944657	1937.768197	-0.388747054	3.44E-10	1.33E-08	NAXE	1	156591762	156594299	+	1933	protein_coding	NAD(P)HX epimerase [Source:HGNC Symbol;Acc:HGNC:18453]	-
ENSG00000132481	1262.285832	1267.88655	1153.594257	1776.27812	1623.503599	1598.494639	1227.922213	1666.092119	-0.440172873	3.61E-10	1.39E-08	TRIM47	17	75874161	75878575	-	3142	protein_coding	tripartite motif containing 47 [Source:HGNC Symbol;Acc:HGNC:19020]	-
ENSG00000268621	1117.385532	1173.79302	1177.057191	1476.82502	1554.762475	1636.949972	1156.078581	1556.179155	-0.428653792	3.65E-10	1.40E-08	IGFL2-AS1	19	46189166	46203083	-	1751	lincRNA	IGFL2 antisense RNA 1 [Source:HGNC Symbol;Acc:HGNC:52559]	-
ENSG00000196961	2376.753908	2471.1432	2541.817854	3346.107345	3102.448658	3011.987948	2463.238321	3153.51465	-0.356451514	3.75E-10	1.43E-08	AP2A1	19	49766968	49807113	+	8746	protein_coding	adaptor related protein complex 2 subunit alpha 1 [Source:HGNC Symbol;Acc:HGNC:561]	-
ENSG00000198888	41250.87859	43810.51762	41560.67715	58531.32794	49889.88145	50929.41112	42207.35779	53116.8735	-0.331670738	3.78E-10	1.44E-08	MT-ND1	MT	3307	4262	+	956	protein_coding	mitochondrially encoded NADH:ubiquinone oxidoreductase core subunit 1 [Source:HGNC Symbol;Acc:HGNC:7455]	-
ENSG00000189060	3588.470508	3395.921021	3440.252703	4185.189242	4256.895177	4436.913923	3474.881411	4292.999447	-0.305013732	3.91E-10	1.49E-08	H1F0	22	37805093	37807436	+	2344	protein_coding	H1 histone family member 0 [Source:HGNC Symbol;Acc:HGNC:4714]	-
ENSG00000186205	1959.557743	1946.50049	1909.296257	1409.37142	1436.487306	1571.471973	1938.451497	1472.443566	0.39686325	3.99E-10	1.52E-08	1-Mar	1	220786759	220819657	+	9258	protein_coding	mitochondrial amidoxime reducing component 1 [Source:HGNC Symbol;Acc:HGNC:26189]	-
ENSG00000158825	2379.671364	2380.85143	2084.29064	3097.755456	2831.527758	3100.331279	2281.604478	3009.871498	-0.399488997	4.01E-10	1.52E-08	CDA	1	20588948	20618908	+	963	protein_coding	cytidine deaminase [Source:HGNC Symbol;Acc:HGNC:1712]	-
ENSG00000106211	7081.637462	7416.28092	6749.504024	9977.000582	8362.155522	9030.767176	7082.474136	9123.30776	-0.365252188	4.08E-10	1.54E-08	HSPB1	7	76302544	76304295	+	1634	protein_coding	heat shock protein family B (small) member 1 [Source:HGNC Symbol;Acc:HGNC:5246]	-
ENSG00000158747	1431.498262	1385.741072	1367.69353	1987.837137	1800.410902	1777.259969	1394.977621	1855.169336	-0.411347472	4.27E-10	1.61E-08	NBL1	1	19596979	19658456	+	3596	protein_coding	"NBL1, DAN family BMP antagonist [Source:HGNC Symbol;Acc:HGNC:7650]"	-
ENSG00000150753	20882.1754	21344.02417	21880.16361	18505.79282	18245.71386	18046.98369	21368.78773	18266.16346	0.226322471	4.31E-10	1.62E-08	CCT5	5	10249921	10266412	+	5839	protein_coding	chaperonin containing TCP1 subunit 5 [Source:HGNC Symbol;Acc:HGNC:1618]	-
ENSG00000169692	1381.901515	1505.496473	1270.908927	2141.140772	1850.955846	1831.305302	1386.102305	1941.133973	-0.485711247	4.41E-10	1.65E-08	AGPAT2	9	136673143	136687423	-	1798	protein_coding	1-acylglycerol-3-phosphate O-acyltransferase 2 [Source:HGNC Symbol;Acc:HGNC:325]	-
ENSG00000163931	18015.28893	19334.79466	17866.04665	25497.46061	22110.38027	22104.54095	18405.37675	23237.46061	-0.33631246	4.63E-10	1.73E-08	TKT	3	53224707	53256052	-	9507	protein_coding	transketolase [Source:HGNC Symbol;Acc:HGNC:11834]	-
ENSG00000160352	706.9967639	684.3165786	708.7761323	445.6025665	432.66472	506.1553245	700.0298249	461.4742037	0.601450658	4.80E-10	1.78E-08	ZNF714	19	21082159	21125270	+	8033	protein_coding	zinc finger protein 714 [Source:HGNC Symbol;Acc:HGNC:27124]	zf-C2H2
ENSG00000248109	3130.429963	2899.791502	3453.939414	2083.907415	2425.146409	2437.236624	3161.38696	2315.43015	0.449203096	4.82E-10	1.79E-08	MARCOL	5	148221650	148243580	+	1799	protein_coding	MARCO like [Source:HGNC Symbol;Acc:HGNC:53644]	-
ENSG00000206503	3411.478195	3261.909025	3484.245704	4553.117967	4205.339334	4071.068596	3385.877641	4276.508632	-0.337001795	5.04E-10	1.86E-08	HLA-A	6	29941260	29945884	+	2710	protein_coding	"major histocompatibility complex, class I, A [Source:HGNC Symbol;Acc:HGNC:4931]"	-
ENSG00000100097	3646.819621	3441.542126	3447.096059	5076.394375	4232.633604	4466.015256	3511.819269	4591.681078	-0.386805668	5.11E-10	1.88E-08	LGALS1	22	37675608	37679806	+	1099	protein_coding	galectin 1 [Source:HGNC Symbol;Acc:HGNC:6561]	-
ENSG00000160818	989.0174813	1034.078385	1097.869788	750.1657885	724.8144958	745.2019871	1040.321885	740.0607571	0.49131746	5.20E-10	1.91E-08	GPATCH4	1	156594487	156601496	-	4437	protein_coding	G-patch domain containing 4 [Source:HGNC Symbol;Acc:HGNC:25982]	-
ENSG00000169045	7346.153445	6824.156992	6925.476029	5085.592593	5613.521472	5920.042564	7031.928822	5539.718876	0.344130072	5.24E-10	1.92E-08	HNRNPH1	5	179614178	179634784	-	9480	protein_coding	heterogeneous nuclear ribonucleoprotein H1 [Source:HGNC Symbol;Acc:HGNC:5041]	-
ENSG00000163811	1728.106258	1852.406961	1841.840322	1315.34519	1411.214834	1389.588643	1807.45118	1372.049556	0.397655006	5.40E-10	1.97E-08	WDR43	2	28894643	28948222	+	4130	protein_coding	WD repeat domain 43 [Source:HGNC Symbol;Acc:HGNC:28945]	-
ENSG00000130725	1763.115726	1678.476497	1487.941067	2287.290238	2127.942139	2198.189962	1643.177763	2204.474113	-0.423841896	5.60E-10	2.04E-08	UBE2M	19	58555712	58558960	-	1831	protein_coding	ubiquitin conjugating enzyme E2 M [Source:HGNC Symbol;Acc:HGNC:12491]	-
ENSG00000137710	4543.451006	4472.769193	4927.216147	3632.274131	3851.524727	3660.531936	4647.812115	3714.776931	0.323171896	5.74E-10	2.09E-08	RDX	11	109864295	110296722	-	8528	protein_coding	radixin [Source:HGNC Symbol;Acc:HGNC:9944]	-
ENSG00000257923	4902.298056	5078.199277	5328.041271	4161.682685	4085.042368	4222.81126	5102.846201	4156.512104	0.295941638	5.81E-10	2.11E-08	CUX1	7	101815904	102283958	+	17789	protein_coding	cut like homeobox 1 [Source:HGNC Symbol;Acc:HGNC:2557]	CUT
ENSG00000160789	15021.97938	15638.5347	14544.08624	19930.49461	17732.17723	18002.29235	15068.20011	18554.98806	-0.30028136	6.37E-10	2.30E-08	LMNA	1	156082573	156140089	+	6985	protein_coding	lamin A/C [Source:HGNC Symbol;Acc:HGNC:6636]	-
ENSG00000223573	1679.481996	1510.248671	1456.657155	2199.396154	1957.100229	2105.689297	1548.795941	2087.395226	-0.430521171	6.40E-10	2.31E-08	TINCR	19	5558167	5578349	-	4429	protein_coding	TINCR ubiquitin domain containing [Source:HGNC Symbol;Acc:HGNC:14607]	-
ENSG00000187017	425.9485318	469.5172081	434.0642797	705.1967222	620.6919113	707.7859877	443.1766732	677.8915404	-0.612787016	6.74E-10	2.42E-08	ESPN	1	6424776	6461367	+	6952	protein_coding	espin [Source:HGNC Symbol;Acc:HGNC:13281]	-
ENSG00000105701	5244.612858	5290.147328	4997.60495	7434.204285	6215.006304	6425.158555	5177.455045	6691.456382	-0.370050857	7.19E-10	2.58E-08	FKBP8	19	18531751	18544077	-	2902	protein_coding	FK506 binding protein 8 [Source:HGNC Symbol;Acc:HGNC:3724]	-
ENSG00000136830	13586.59118	13939.14853	12990.64448	17534.8698	15774.0661	16161.63305	13505.4614	16490.18965	-0.288042133	7.25E-10	2.59E-08	FAM129B	9	127505339	127578989	-	4629	protein_coding	family with sequence similarity 129 member B [Source:HGNC Symbol;Acc:HGNC:25282]	-
ENSG00000035928	2000.402123	1879.969712	2041.275261	1462.51668	1514.32652	1560.039306	1973.882365	1512.294169	0.384245147	7.29E-10	2.59E-08	RFC1	4	39287456	39366375	-	6719	protein_coding	replication factor C subunit 1 [Source:HGNC Symbol;Acc:HGNC:9969]	-
ENSG00000122390	1647.389984	1585.333407	1467.410999	2087.995512	1984.394498	2092.177964	1566.711463	2054.855991	-0.391179825	7.29E-10	2.59E-08	NAA60	16	3443611	3486963	+	7397	protein_coding	"N(alpha)-acetyltransferase 60, NatF catalytic subunit [Source:HGNC Symbol;Acc:HGNC:25875]"	-
ENSG00000108175	1447.058026	1537.811422	1505.538267	1999.079404	1874.206521	1959.143299	1496.802572	1944.143075	-0.377133644	7.55E-10	2.67E-08	ZMIZ1	10	79069035	79316528	+	11048	protein_coding	zinc finger MIZ-type containing 1 [Source:HGNC Symbol;Acc:HGNC:16493]	zf-MIZ
ENSG00000116260	2128.770174	2175.556456	2079.402529	3215.288243	2653.609556	2711.62062	2127.90972	2860.172806	-0.42663065	7.57E-10	2.67E-08	QSOX1	1	180154834	180204030	+	9311	protein_coding	quiescin sulfhydryl oxidase 1 [Source:HGNC Symbol;Acc:HGNC:9756]	-
ENSG00000026508	4278.935023	4453.760399	4423.740688	5223.565865	5322.382595	5310.993241	4385.478703	5285.647234	-0.269321932	7.58E-10	2.67E-08	CD44	11	35138870	35232402	+	10004	protein_coding	CD44 molecule (Indian blood group) [Source:HGNC Symbol;Acc:HGNC:1681]	-
ENSG00000108602	404.5538567	467.6163287	424.2880571	732.7913765	630.8009001	646.4653221	432.1527475	670.0191996	-0.632390803	7.98E-10	2.81E-08	ALDH3A1	17	19737984	19748943	-	3918	protein_coding	aldehyde dehydrogenase 3 family member A1 [Source:HGNC Symbol;Acc:HGNC:405]	-
ENSG00000137955	1651.279925	1532.108784	1678.577406	1134.446901	1132.206744	1295.009311	1620.655372	1187.220985	0.449089393	8.89E-10	3.12E-08	RABGGTB	1	75786197	75795079	+	5913	protein_coding	Rab geranylgeranyltransferase subunit beta [Source:HGNC Symbol;Acc:HGNC:9796]	-
ENSG00000100941	2447.74533	2288.658779	2486.093385	1573.917322	1829.72697	1924.8453	2407.499165	1776.163197	0.438780963	8.98E-10	3.14E-08	PNN	14	39175183	39183218	+	4201	protein_coding	"pinin, desmosome associated protein [Source:HGNC Symbol;Acc:HGNC:9162]"	-
ENSG00000165272	2236.716034	2104.273479	2052.029106	2687.923738	2672.816634	2726.171286	2131.006206	2695.63722	-0.339076533	9.07E-10	3.16E-08	AQP3	9	33441154	33447633	-	2950	protein_coding	aquaporin 3 (Gill blood group) [Source:HGNC Symbol;Acc:HGNC:636]	-
ENSG00000083444	3377.441212	3457.699601	3275.034542	4805.557953	4187.143154	4084.579929	3370.058452	4359.093679	-0.371243602	9.33E-10	3.25E-08	PLOD1	1	11934205	11975538	+	5320	protein_coding	"procollagen-lysine,2-oxoglutarate 5-dioxygenase 1 [Source:HGNC Symbol;Acc:HGNC:9081]"	-
ENSG00000135956	1405.241161	1315.408534	1374.536886	1888.700786	1759.974947	1737.765303	1365.062194	1795.480346	-0.395529665	9.41E-10	3.26E-08	TMEM127	2	96248516	96265994	-	6367	protein_coding	transmembrane protein 127 [Source:HGNC Symbol;Acc:HGNC:26038]	-
ENSG00000182087	1541.389093	1498.843395	1360.850174	2037.916325	1935.871352	1870.799968	1467.027554	1948.195881	-0.409206315	9.64E-10	3.34E-08	TMEM259	19	1009648	1021179	-	4031	protein_coding	transmembrane protein 259 [Source:HGNC Symbol;Acc:HGNC:17039]	-
ENSG00000143153	5885.480626	5805.285642	6018.24258	6904.795732	7060.117767	7139.180543	5903.002949	7034.698014	-0.25305785	9.85E-10	3.40E-08	ATP1B1	1	169105697	169132722	+	2962	protein_coding	ATPase Na+/K+ transporting subunit beta 1 [Source:HGNC Symbol;Acc:HGNC:804]	-
ENSG00000122786	5882.563171	5922.189724	6082.765649	4636.923954	5041.352707	4983.603247	5962.506181	4887.293303	0.286869465	9.89E-10	3.40E-08	CALD1	7	134744252	134970728	+	9843	protein_coding	caldesmon 1 [Source:HGNC Symbol;Acc:HGNC:1441]	-
ENSG00000130669	1019.164524	1089.203888	925.8082721	1414.481541	1417.280228	1344.89731	1011.392228	1392.219693	-0.460871594	9.90E-10	3.40E-08	PAK4	19	39125770	39182816	+	7115	protein_coding	p21 (RAC1) activated kinase 4 [Source:HGNC Symbol;Acc:HGNC:16059]	-
ENSG00000198938	98283.24753	109199.818	105338.7976	147251.2077	124947.1014	125663.7125	104273.9544	132620.6739	-0.346925321	9.93E-10	3.40E-08	MT-CO3	MT	9207	9990	+	784	protein_coding	mitochondrially encoded cytochrome c oxidase III [Source:HGNC Symbol;Acc:HGNC:7422]	-
ENSG00000104805	3389.111035	3871.140867	3590.80653	5030.403285	4590.491807	4408.851923	3617.019477	4676.582338	-0.37060508	1.00E-09	3.42E-08	NUCB1	19	48900050	48923372	+	3937	protein_coding	nucleobindin 1 [Source:HGNC Symbol;Acc:HGNC:8043]	-
ENSG00000116127	997.7698484	1014.119152	1052.899165	728.7032796	717.7382037	759.7526535	1021.596055	735.3980456	0.474311339	1.01E-09	3.45E-08	ALMS1	2	73385758	73610793	+	14054	protein_coding	"ALMS1, centrosome and basal body associated protein [Source:HGNC Symbol;Acc:HGNC:428]"	-
ENSG00000115875	2801.729955	2682.140812	2702.147903	2229.034857	2138.051128	2165.970629	2728.67289	2177.685538	0.325386444	1.07E-09	3.63E-08	SRSF7	2	38743599	38751494	-	4045	protein_coding	serine and arginine rich splicing factor 7 [Source:HGNC Symbol;Acc:HGNC:10789]	-
ENSG00000174938	1137.807722	1159.536425	1066.585876	1732.331078	1439.520003	1508.07264	1121.310008	1559.974574	-0.476221194	1.08E-09	3.66E-08	SEZ6L2	16	29871159	29899547	-	4110	protein_coding	seizure related 6 homolog like 2 [Source:HGNC Symbol;Acc:HGNC:30844]	-
ENSG00000131747	9757.916822	9636.508042	10283.60846	7661.093666	8038.667881	8538.123185	9892.677776	8079.294911	0.292145746	1.09E-09	3.69E-08	TOP2A	17	40388516	40417950	-	6437	protein_coding	DNA topoisomerase II alpha [Source:HGNC Symbol;Acc:HGNC:11989]	-
ENSG00000087088	968.5952915	939.9848558	881.8152708	1282.640415	1229.253036	1277.340644	930.131806	1263.078032	-0.441319125	1.11E-09	3.76E-08	BAX	19	48954815	48961798	+	2587	protein_coding	"BCL2 associated X, apoptosis regulator [Source:HGNC Symbol;Acc:HGNC:959]"	-
ENSG00000107821	652.5375909	705.2262518	631.5439745	944.3503931	1004.833485	899.0233177	663.1026057	949.4023987	-0.517724456	1.14E-09	3.84E-08	KAZALD1	10	101061841	101068131	+	3613	protein_coding	Kazal type serine peptidase inhibitor domain 1 [Source:HGNC Symbol;Acc:HGNC:25460]	-
ENSG00000168159	2584.865748	2597.551679	2458.719962	3596.503283	3210.614838	3090.97728	2547.045797	3299.365133	-0.373364359	1.17E-09	3.91E-08	RNF187	1	228487061	228495766	+	3285	protein_coding	ring finger protein 187 [Source:HGNC Symbol;Acc:HGNC:27146]	-
ENSG00000126934	4372.293605	4869.102544	4401.255376	6501.096159	5625.652258	5588.495236	4547.550508	5905.081218	-0.376813698	1.21E-09	4.04E-08	MAP2K2	19	4090321	4124129	-	5236	protein_coding	mitogen-activated protein kinase kinase 2 [Source:HGNC Symbol;Acc:HGNC:6842]	-
ENSG00000166886	635.0328567	633.9432749	586.5733509	1027.134356	811.7517994	938.5179837	618.5164942	925.8013797	-0.581666524	1.22E-09	4.08E-08	NAB2	12	57088894	57095476	+	3010	protein_coding	NGFI-A binding protein 2 [Source:HGNC Symbol;Acc:HGNC:7627]	-
ENSG00000162613	3331.734406	3262.859464	3573.209329	2471.2546	2699.100005	2770.862619	3389.267733	2647.072408	0.356553871	1.24E-09	4.14E-08	FUBP1	1	77944055	77979110	-	5666	protein_coding	far upstream element binding protein 1 [Source:HGNC Symbol;Acc:HGNC:4004]	Others
ENSG00000039123	1887.593836	1947.45093	2155.657064	1501.353601	1512.304722	1531.977307	1996.90061	1515.211877	0.398187505	1.25E-09	4.14E-08	MTREX	5	55307760	55425581	+	6578	protein_coding	Mtr4 exosome RNA helicase [Source:HGNC Symbol;Acc:HGNC:18734]	-
ENSG00000121753	301.470422	342.1582893	287.4209419	486.4835359	539.8200011	484.3293249	310.3498844	503.5442873	-0.697971578	1.27E-09	4.20E-08	ADGRB2	1	31727117	31764893	-	7756	protein_coding	adhesion G protein-coupled receptor B2 [Source:HGNC Symbol;Acc:HGNC:944]	-
ENSG00000167232	845.0896669	727.0863647	744.9481556	454.8007846	544.8744955	520.705991	772.3747291	506.793757	0.607755177	1.28E-09	4.22E-08	ZNF91	19	23304991	23395560	-	10397	protein_coding	zinc finger protein 91 [Source:HGNC Symbol;Acc:HGNC:13166]	zf-C2H2
ENSG00000148773	6578.862597	6843.165786	7464.14589	5451.47727	5627.674056	5746.4739	6962.058091	5608.541742	0.311877952	1.29E-09	4.26E-08	MKI67	10	128096659	128126385	-	12807	protein_coding	marker of proliferation Ki-67 [Source:HGNC Symbol;Acc:HGNC:7107]	-
ENSG00000126561	2216.293845	2299.113616	2265.150757	3030.301857	2787.048208	2768.783952	2260.186072	2862.044672	-0.340590928	1.30E-09	4.28E-08	STAT5A	17	42287547	42311943	+	5754	protein_coding	signal transducer and activator of transcription 5A [Source:HGNC Symbol;Acc:HGNC:11366]	STAT
ENSG00000238227	2453.580241	2329.527686	2142.947975	3031.323881	2901.279781	2943.391949	2308.685301	2958.665204	-0.357820289	1.38E-09	4.51E-08	TMEM250	9	136114581	136118863	-	3396	protein_coding	transmembrane protein 250 [Source:HGNC Symbol;Acc:HGNC:31009]	-
ENSG00000134871	14864.43678	14307.91913	13966.31148	17997.84678	16708.13666	16879.81237	14379.5558	17195.26527	-0.257991359	1.41E-09	4.62E-08	COL4A2	13	110305812	110513209	+	19293	protein_coding	collagen type IV alpha 2 chain [Source:HGNC Symbol;Acc:HGNC:2203]	-
ENSG00000115355	2085.008338	2005.427751	2295.457046	1513.617892	1667.983149	1627.595972	2128.631045	1603.065671	0.408957001	1.42E-09	4.62E-08	CCDC88A	2	55287842	55419895	-	33942	protein_coding	coiled-coil domain containing 88A [Source:HGNC Symbol;Acc:HGNC:25523]	-
ENSG00000040275	2369.946511	2438.828251	2395.174516	1709.846545	1967.209217	1875.996634	2401.316426	1851.017466	0.375490949	1.43E-09	4.65E-08	SPDL1	5	169583634	169604778	+	4777	protein_coding	spindle apparatus coiled-coil protein 1 [Source:HGNC Symbol;Acc:HGNC:26010]	-
ENSG00000182095	3180.999195	3033.803498	3042.360447	4132.043982	3681.693715	3825.785934	3085.721047	3879.84121	-0.330392283	1.51E-09	4.91E-08	TNRC18	7	5306790	5425414	-	12572	protein_coding	trinucleotide repeat containing 18 [Source:HGNC Symbol;Acc:HGNC:11962]	-
ENSG00000146701	3983.299512	4259.870702	4124.588279	5393.221888	4850.292819	5107.283911	4122.586164	5116.932873	-0.311658483	1.56E-09	5.04E-08	MDH2	7	76048051	76067508	+	3641	protein_coding	malate dehydrogenase 2 [Source:HGNC Symbol;Acc:HGNC:6971]	-
ENSG00000112159	1849.666912	1910.383782	2026.610927	1461.494656	1432.443711	1538.213307	1928.887207	1477.383891	0.384795582	1.56E-09	5.05E-08	MDN1	6	89642499	89819723	-	18602	protein_coding	midasin AAA ATPase 1 [Source:HGNC Symbol;Acc:HGNC:18302]	-
ENSG00000010256	5806.709323	6294.762083	5973.271956	8124.070644	7209.730801	7255.585874	6024.914454	7529.795773	-0.321634909	1.60E-09	5.16E-08	UQCRC1	3	48599002	48610976	-	3236	protein_coding	ubiquinol-cytochrome c reductase core protein 1 [Source:HGNC Symbol;Acc:HGNC:12585]	-
ENSG00000101166	4857.563736	4743.644505	4699.430163	3631.252107	3863.655513	4061.714596	4766.879468	3852.207405	0.307417272	1.63E-09	5.24E-08	PRELID3B	20	59033145	59042909	-	2977	protein_coding	PRELI domain containing 3B [Source:HGNC Symbol;Acc:HGNC:15892]	-
ENSG00000130517	594.188477	558.8585392	527.9160158	828.8616546	773.337642	837.7026521	560.3210106	813.3006496	-0.537386153	1.65E-09	5.30E-08	PGPEP1	19	18340587	18369950	+	7520	protein_coding	pyroglutamyl-peptidase I [Source:HGNC Symbol;Acc:HGNC:13568]	-
ENSG00000196498	6757.79988	6662.582244	6265.58101	8437.832084	7695.973161	7949.860529	6561.987711	8027.888591	-0.290852474	1.67E-09	5.34E-08	NCOR2	12	124324415	124567589	-	13975	protein_coding	nuclear receptor corepressor 2 [Source:HGNC Symbol;Acc:HGNC:7673]	MYB
ENSG00000245848	109.8908313	135.912876	104.6055809	251.4179618	229.4740454	228.6533294	116.8030961	236.5151122	-1.017121857	1.73E-09	5.52E-08	CEBPA	19	33299934	33302564	-	2631	protein_coding	CCAAT enhancer binding protein alpha [Source:HGNC Symbol;Acc:HGNC:1833]	C/EBP
ENSG00000181019	4156.401883	4142.01618	3985.765919	5067.196157	4930.15383	4856.804582	4094.727994	4951.384856	-0.274052538	1.73E-09	5.52E-08	NQO1	16	69706996	69726951	-	3254	protein_coding	NAD(P)H quinone dehydrogenase 1 [Source:HGNC Symbol;Acc:HGNC:2874]	-
ENSG00000076201	1552.086431	1676.575617	1451.769043	2186.109839	1945.980341	2122.31863	1560.143697	2084.802936	-0.417986289	1.74E-09	5.52E-08	PTPN23	3	47381011	47413441	+	5981	protein_coding	"protein tyrosine phosphatase, non-receptor type 23 [Source:HGNC Symbol;Acc:HGNC:14406]"	-
ENSG00000168807	1411.076072	1302.102379	1462.522888	1907.097223	1743.800565	1887.429301	1391.900446	1846.109029	-0.407523409	1.76E-09	5.59E-08	SNTB2	16	69187129	69309052	+	9875	protein_coding	syntrophin beta 2 [Source:HGNC Symbol;Acc:HGNC:11169]	-
ENSG00000102996	789.6580087	797.418902	763.5229784	1187.592161	1049.313036	1048.687315	783.5332964	1095.197504	-0.483083682	1.79E-09	5.65E-08	MMP15	16	58025566	58046901	+	4419	protein_coding	matrix metallopeptidase 15 [Source:HGNC Symbol;Acc:HGNC:7161]	-
ENSG00000067182	1747.555963	1829.596408	1896.587168	2493.739133	2345.285398	2239.763294	1824.579846	2359.595942	-0.371050088	1.83E-09	5.76E-08	TNFRSF1A	12	6328757	6342114	-	4005	protein_coding	TNF receptor superfamily member 1A [Source:HGNC Symbol;Acc:HGNC:11916]	-
ENSG00000131238	3552.488554	3725.723594	3814.682025	3081.403069	2898.247084	2971.453948	3697.631391	2983.701367	0.309519145	1.87E-09	5.89E-08	PPT1	1	40071461	40097727	-	5088	protein_coding	palmitoyl-protein thioesterase 1 [Source:HGNC Symbol;Acc:HGNC:9325]	-
ENSG00000109111	3780.050098	3935.770766	4112.856812	5357.45104	4830.074841	4737.281251	3942.892559	4974.935711	-0.335459278	1.91E-09	5.98E-08	SUPT6H	17	28662091	28702684	+	10620	protein_coding	"SPT6 homolog, histone chaperone [Source:HGNC Symbol;Acc:HGNC:11470]"	-
ENSG00000167797	700.1893673	747.996038	714.6418658	1084.367713	970.4629233	982.1699829	720.9424237	1012.33354	-0.489616704	1.98E-09	6.20E-08	CDK2AP2	11	67506497	67508649	-	2019	protein_coding	cyclin dependent kinase 2 associated protein 2 [Source:HGNC Symbol;Acc:HGNC:30833]	-
ENSG00000132424	1944.970465	1816.290252	2119.485041	1340.895796	1518.370115	1489.364641	1960.248586	1449.543517	0.435297822	2.02E-09	6.32E-08	PNISR	6	99398051	99425331	-	10870	protein_coding	PNN interacting serine and arginine rich protein [Source:HGNC Symbol;Acc:HGNC:21222]	-
ENSG00000175938	141.9828439	135.912876	132.9566262	238.1316468	271.9317983	270.226662	136.9507821	260.0967023	-0.925374834	2.07E-09	6.46E-08	ORAI3	16	30949066	30956461	+	2643	protein_coding	ORAI calcium release-activated calcium modulator 3 [Source:HGNC Symbol;Acc:HGNC:28185]	-
ENSG00000196235	3382.303638	3555.594889	3338.579989	4465.223883	4073.92248	4213.45726	3425.492839	4250.867874	-0.311358431	2.09E-09	6.49E-08	SUPT5H	19	39436156	39476670	+	8568	protein_coding	"SPT5 homolog, DSIF elongation factor subunit [Source:HGNC Symbol;Acc:HGNC:11469]"	-
ENSG00000122483	654.4825614	646.2989909	724.4180883	425.1620818	436.7083155	481.211325	675.0665469	447.6939074	0.592599974	2.28E-09	7.08E-08	CCDC18	1	93179919	93278730	+	5633	protein_coding	coiled-coil domain containing 18 [Source:HGNC Symbol;Acc:HGNC:30370]	-
ENSG00000215193	1216.579026	1112.01444	1060.720143	1540.190522	1495.119441	1504.954641	1129.771203	1513.421535	-0.421783799	2.30E-09	7.10E-08	PEX26	22	18077920	18131138	+	20045	protein_coding	peroxisomal biogenesis factor 26 [Source:HGNC Symbol;Acc:HGNC:22965]	-
ENSG00000064932	2434.130537	2383.702749	2172.276643	3164.187032	2844.669444	2990.161948	2330.036643	2999.672808	-0.364356242	2.45E-09	7.55E-08	SBNO2	19	1107636	1174283	-	6626	protein_coding	strawberry notch homolog 2 [Source:HGNC Symbol;Acc:HGNC:29158]	-
ENSG00000104936	933.5858231	976.1015642	898.4348491	1292.860657	1244.416519	1240.963978	936.0407455	1259.413718	-0.427967005	2.48E-09	7.64E-08	DMPK	19	45769717	45782552	-	5807	protein_coding	DM1 protein kinase [Source:HGNC Symbol;Acc:HGNC:2933]	-
ENSG00000111859	659.3449876	727.0863647	650.1187972	488.5275843	438.7301132	420.9299927	678.8500498	449.3958967	0.59517668	2.66E-09	8.15E-08	NEDD9	6	11183298	11382348	-	10359	protein_coding	"neural precursor cell expressed, developmentally down-regulated 9 [Source:HGNC Symbol;Acc:HGNC:7733]"	-
ENSG00000138385	1715.46395	1766.867388	1964.043103	1417.547614	1365.724385	1298.127311	1815.458147	1360.466436	0.41607269	2.66E-09	8.15E-08	SSB	2	169791933	169812064	+	5113	protein_coding	Sjogren syndrome antigen B [Source:HGNC Symbol;Acc:HGNC:11316]	-
ENSG00000234741	1715.46395	1726.948921	1689.331251	1163.063579	1293.950564	1378.155976	1710.581374	1278.39004	0.420303595	2.67E-09	8.15E-08	GAS5	1	173863900	173868882	-	3631	processed_transcript	growth arrest specific 5 [Source:HGNC Symbol;Acc:HGNC:16355]	-
ENSG00000157637	2944.685284	2857.972155	2841.947885	3681.331294	3415.82731	3572.188605	2881.535108	3556.44907	-0.303571837	2.68E-09	8.18E-08	SLC38A10	17	81245000	81295547	-	7716	protein_coding	solute carrier family 38 member 10 [Source:HGNC Symbol;Acc:HGNC:28237]	-
ENSG00000145901	1890.511292	2074.809849	2009.991349	2798.302355	2510.061915	2466.337957	1991.77083	2591.567409	-0.379733637	2.75E-09	8.36E-08	TNIP1	5	151029945	151093577	-	5793	protein_coding	TNFAIP3 interacting protein 1 [Source:HGNC Symbol;Acc:HGNC:16903]	-
ENSG00000113083	665.179899	658.6547069	652.0740417	915.7337146	932.0487659	896.9446511	658.6362159	914.9090438	-0.474203663	2.97E-09	9.00E-08	LOX	5	122063195	122078360	-	5547	protein_coding	lysyl oxidase [Source:HGNC Symbol;Acc:HGNC:6664]	-
ENSG00000173402	11686.35504	11679.95338	11024.64613	14266.4363	13391.37744	13372.06243	11463.65152	13676.62539	-0.254630457	3.10E-09	9.39E-08	DAG1	3	49468703	49535618	+	6923	protein_coding	dystroglycan 1 [Source:HGNC Symbol;Acc:HGNC:2666]	-
ENSG00000111581	1985.814845	2045.346218	1991.416526	1520.772062	1639.677981	1542.37064	2007.525863	1567.606894	0.356808162	3.12E-09	9.41E-08	NUP107	12	68686734	68745809	+	8320	protein_coding	nucleoporin 107 [Source:HGNC Symbol;Acc:HGNC:29914]	-
ENSG00000198836	2613.067819	2785.738739	2905.493331	2176.911621	2196.683263	2206.504628	2768.099963	2193.366504	0.335748371	3.19E-09	9.60E-08	OPA1	3	193593144	193697823	+	9052	protein_coding	"OPA1, mitochondrial dynamin like GTPase [Source:HGNC Symbol;Acc:HGNC:8140]"	-
ENSG00000153904	481.38019	469.5172081	502.4978373	307.6292947	319.4440456	298.2886615	484.4650785	308.4540006	0.651069017	3.20E-09	9.61E-08	DDAH1	1	85318481	85578363	-	4568	protein_coding	dimethylarginine dimethylaminohydrolase 1 [Source:HGNC Symbol;Acc:HGNC:2715]	-
ENSG00000105438	1792.290283	1896.127186	1730.391385	2418.10934	2201.737757	2362.404626	1806.269618	2327.417241	-0.365525474	3.21E-09	9.63E-08	KDELR1	19	48382570	48391553	-	2251	protein_coding	KDEL endoplasmic reticulum protein retention receptor 1 [Source:HGNC Symbol;Acc:HGNC:6304]	-
ENSG00000187079	10036.0476	9695.435303	10228.86162	7751.031798	8493.572376	8510.061186	9986.781506	8251.55512	0.275337846	3.43E-09	1.03E-07	TEAD1	11	12674591	12944483	+	10279	protein_coding	TEA domain transcription factor 1 [Source:HGNC Symbol;Acc:HGNC:11714]	TEA
ENSG00000164880	5286.429723	5335.768433	5016.179772	6666.664085	6212.984507	6158.049893	5212.792643	6345.899495	-0.283741665	3.50E-09	1.04E-07	INTS1	7	1470277	1504367	-	9062	protein_coding	integrator complex subunit 1 [Source:HGNC Symbol;Acc:HGNC:24555]	-
ENSG00000174775	709.9142196	674.8121816	553.3341943	1035.31055	910.8198894	943.7146503	646.0201985	963.2816966	-0.576178383	3.50E-09	1.04E-07	HRAS	11	532242	537287	-	1854	protein_coding	"HRas proto-oncogene, GTPase [Source:HGNC Symbol;Acc:HGNC:5173]"	-
ENSG00000142208	2933.015461	3050.911413	2891.80662	3844.855172	3597.789108	3550.362605	2958.577831	3664.335628	-0.308604786	3.59E-09	1.07E-07	AKT1	14	104769349	104795751	-	11162	protein_coding	AKT serine/threonine kinase 1 [Source:HGNC Symbol;Acc:HGNC:391]	-
ENSG00000148926	556.2615529	494.2286401	504.4530818	751.1878127	757.1632599	744.1626537	518.3144249	750.8379088	-0.534835898	3.63E-09	1.08E-07	ADM	11	10304680	10307397	+	2718	protein_coding	adrenomedullin [Source:HGNC Symbol;Acc:HGNC:259]	-
ENSG00000212747	779.9331564	805.9728592	784.0530457	1136.490949	1050.323935	1052.844648	789.9863538	1079.886511	-0.450926089	3.89E-09	1.15E-07	RTL8B	X	135020504	135022529	-	2026	protein_coding	retrotransposon Gag like 8B [Source:HGNC Symbol;Acc:HGNC:33156]	-
ENSG00000168487	3721.700984	3514.725983	3544.858284	4383.461944	4424.704391	4274.777926	3593.76175	4360.98142	-0.279226696	3.98E-09	1.17E-07	BMP1	8	22164736	22212326	+	7471	protein_coding	bone morphogenetic protein 1 [Source:HGNC Symbol;Acc:HGNC:1067]	-
ENSG00000198157	523.197055	593.0743681	694.1117985	360.774555	399.305057	364.8059937	603.4610739	374.9618685	0.686270608	4.15E-09	1.22E-07	HMGN5	X	81113701	81201942	-	2416	protein_coding	high mobility group nucleosome binding domain 5 [Source:HGNC Symbol;Acc:HGNC:8013]	-
ENSG00000189180	985.1275404	934.2822177	961.9802954	621.3907349	745.0324734	653.7406553	960.4633512	673.3879545	0.512023291	4.23E-09	1.24E-07	ZNF33A	10	38010650	38065088	+	7523	protein_coding	zinc finger protein 33A [Source:HGNC Symbol;Acc:HGNC:13096]	zf-C2H2
ENSG00000175550	1854.529338	1594.837804	1442.970443	2437.5278	2215.890341	2144.144629	1630.779195	2265.854257	-0.474518502	4.29E-09	1.26E-07	DRAP1	11	65919257	65921561	+	1737	protein_coding	DR1 associated protein 1 [Source:HGNC Symbol;Acc:HGNC:3019]	-
ENSG00000078808	3356.046537	3583.157641	3228.108674	4760.588887	4228.590008	4081.461929	3389.104284	4356.880275	-0.362345302	4.34E-09	1.27E-07	SDF4	1	1216908	1232031	-	4709	protein_coding	stromal cell derived factor 4 [Source:HGNC Symbol;Acc:HGNC:24188]	-
ENSG00000102024	9524.520366	9895.027638	10185.84624	8341.761806	8431.907545	8288.683189	9868.464747	8354.117513	0.240322632	4.39E-09	1.28E-07	PLS3	X	115561174	115650861	+	4099	protein_coding	plastin 3 [Source:HGNC Symbol;Acc:HGNC:9091]	-
ENSG00000126838	420.1136204	397.2837914	434.0642797	255.5060588	270.9208994	240.0859958	417.1538972	255.504318	0.706795443	4.44E-09	1.29E-07	PZP	12	9148840	9208370	-	6227	protein_coding	"PZP, alpha-2-macroglobulin like [Source:HGNC Symbol;Acc:HGNC:9750]"	-
ENSG00000144824	3054.576115	3117.442191	3268.191187	2491.695085	2538.367084	2598.333288	3146.736498	2542.798486	0.307444307	4.46E-09	1.30E-07	PHLDB2	3	111732497	111976517	+	12309	protein_coding	pleckstrin homology like domain family B member 2 [Source:HGNC Symbol;Acc:HGNC:29573]	-
ENSG00000204308	1286.597962	1448.470091	1250.37886	1849.863865	1778.171127	1694.113304	1328.482304	1774.049432	-0.417104987	4.54E-09	1.32E-07	RNF5	6	32178354	32180793	+	1178	protein_coding	ring finger protein 5 [Source:HGNC Symbol;Acc:HGNC:10068]	-
ENSG00000130309	4967.454567	5108.613347	4942.858103	6258.876415	5774.254393	6076.981894	5006.308672	6036.704234	-0.269950354	4.79E-09	1.39E-07	COLGALT1	19	17555594	17583162	+	4900	protein_coding	collagen beta(1-O)galactosyltransferase 1 [Source:HGNC Symbol;Acc:HGNC:26182]	-
ENSG00000165458	7733.202568	7686.205793	7337.054997	9342.323532	8765.504175	8997.50851	7585.487786	9035.112072	-0.252268455	4.90E-09	1.41E-07	INPPL1	11	72223701	72239105	+	6519	protein_coding	inositol polyphosphate phosphatase like 1 [Source:HGNC Symbol;Acc:HGNC:6080]	-
ENSG00000196878	4242.953069	4615.335147	4484.353268	5781.591097	5291.04473	5359.841907	4447.547161	5477.492578	-0.30046079	4.94E-09	1.42E-07	LAMB3	1	209614870	209652466	-	4688	protein_coding	laminin subunit beta 3 [Source:HGNC Symbol;Acc:HGNC:6490]	-
ENSG00000126254	2113.21041	2178.407775	2021.722816	3117.173917	2574.759443	2674.20462	2104.447	2788.71266	-0.406087553	5.15E-09	1.48E-07	RBM42	19	35629030	35637686	+	2206	protein_coding	RNA binding motif protein 42 [Source:HGNC Symbol;Acc:HGNC:28117]	-
ENSG00000176101	769.2358188	733.7394426	664.783131	1038.376623	979.5610132	1010.231982	722.5861308	1009.389873	-0.482109039	5.16E-09	1.48E-07	SSNA1	9	137188647	137190370	+	1183	protein_coding	SS nuclear autoantigen 1 [Source:HGNC Symbol;Acc:HGNC:11321]	-
ENSG00000140105	3523.313997	3604.067314	3769.711402	4842.350825	4396.399222	4334.019925	3632.364237	4524.256657	-0.316815241	5.51E-09	1.57E-07	WARS	14	100333788	100376805	-	6358	protein_coding	tryptophanyl-tRNA synthetase [Source:HGNC Symbol;Acc:HGNC:12729]	-
ENSG00000172115	3348.266655	3365.506951	3409.946413	2763.553531	2819.396972	2734.485953	3374.57334	2772.478819	0.283476673	5.51E-09	1.57E-07	CYCS	7	25120091	25125361	-	4457	protein_coding	"cytochrome c, somatic [Source:HGNC Symbol;Acc:HGNC:19986]"	-
ENSG00000115756	1885.648866	2016.833027	1758.74243	2617.404066	2320.012926	2462.180624	1887.074774	2466.532539	-0.386145014	5.55E-09	1.58E-07	HPCAL1	2	10302889	10427617	+	6237	protein_coding	hippocalcin like 1 [Source:HGNC Symbol;Acc:HGNC:5145]	-
ENSG00000107331	4109.722592	4168.628491	4222.350504	5637.48568	4801.769672	5246.554576	4166.900529	5228.603309	-0.327414532	5.80E-09	1.65E-07	ABCA2	9	137007227	137028922	-	11514	protein_coding	ATP binding cassette subfamily A member 2 [Source:HGNC Symbol;Acc:HGNC:32]	-
ENSG00000105722	2225.046212	2093.818642	1940.580169	2759.465435	2562.628657	2716.817286	2086.481674	2679.637126	-0.360881858	5.80E-09	1.65E-07	ERF	19	42247572	42255157	-	3295	protein_coding	ETS2 repressor factor [Source:HGNC Symbol;Acc:HGNC:3444]	ETS
ENSG00000148175	11237.06686	11161.96375	11380.50063	12967.44349	13214.47014	12928.26711	11259.84375	13036.72691	-0.21141746	5.88E-09	1.67E-07	STOM	9	121338988	121370304	-	3198	protein_coding	stomatin [Source:HGNC Symbol;Acc:HGNC:3383]	-
ENSG00000110711	939.4207345	936.1830971	906.2558271	1347.027942	1181.740789	1238.885312	927.2865529	1255.884681	-0.437535304	6.11E-09	1.73E-07	AIP	11	67483041	67491103	+	1640	protein_coding	aryl hydrocarbon receptor interacting protein [Source:HGNC Symbol;Acc:HGNC:358]	-
ENSG00000141756	3756.710453	3793.204813	3415.812147	4943.531225	4396.399222	4507.588588	3655.242471	4615.839678	-0.33655752	6.14E-09	1.73E-07	FKBP10	17	41812680	41823217	+	4273	protein_coding	FK506 binding protein 10 [Source:HGNC Symbol;Acc:HGNC:18169]	-
ENSG00000105426	3938.565191	3931.969008	3925.15334	4860.747262	4777.508099	4564.751921	3931.895846	4734.335761	-0.267984439	6.17E-09	1.74E-07	PTPRS	19	5158495	5340803	-	8565	protein_coding	"protein tyrosine phosphatase, receptor type S [Source:HGNC Symbol;Acc:HGNC:9681]"	-
ENSG00000110002	3895.775841	4034.616494	3834.23447	4812.712123	4755.268324	4611.52192	3921.542269	4726.500789	-0.269324844	6.20E-09	1.74E-07	VWA5A	11	124115362	124147721	+	6403	protein_coding	von Willebrand factor A domain containing 5A [Source:HGNC Symbol;Acc:HGNC:6658]	-
ENSG00000079432	2188.091773	2413.166379	2076.469662	3038.478051	2786.037309	2813.475284	2225.909271	2879.330215	-0.371180963	6.29E-09	1.76E-07	CIC	19	42268537	42295797	+	9494	protein_coding	capicua transcriptional repressor [Source:HGNC Symbol;Acc:HGNC:14214]	HMG
ENSG00000108262	1205.881688	1241.274238	1108.623633	1676.119745	1577.00225	1494.561307	1185.259853	1582.561101	-0.416988076	6.32E-09	1.77E-07	GIT1	17	29573469	29594054	-	5635	protein_coding	GIT ArfGAP 1 [Source:HGNC Symbol;Acc:HGNC:4272]	-
ENSG00000134697	1493.737317	1444.668333	1536.822179	1098.676053	1189.82798	1116.243981	1491.74261	1134.916004	0.394226518	6.78E-09	1.89E-07	GNL2	1	37566816	37595935	-	5745	protein_coding	G protein nucleolar 2 [Source:HGNC Symbol;Acc:HGNC:29925]	-
ENSG00000010292	7009.673555	7347.849262	7211.919349	9153.249049	8383.384399	8430.03252	7189.814056	8655.555323	-0.267655269	6.82E-09	1.90E-07	NCAPD2	12	6493356	6531955	+	6487	protein_coding	non-SMC condensin I complex subunit D2 [Source:HGNC Symbol;Acc:HGNC:24305]	-
ENSG00000167653	712.8316753	803.1215401	664.783131	1210.076694	1022.018766	979.051983	726.9121155	1070.382481	-0.558075677	6.89E-09	1.91E-07	PSCA	8	142670308	142682724	+	1763	protein_coding	prostate stem cell antigen [Source:HGNC Symbol;Acc:HGNC:9500]	-
ENSG00000160410	1741.721051	1763.06563	1692.264117	2319.995013	2104.691465	2191.953962	1732.350266	2205.546813	-0.348317924	6.89E-09	1.91E-07	SHKBP1	19	40576851	40591399	+	3936	protein_coding	SH3KBP1 binding protein 1 [Source:HGNC Symbol;Acc:HGNC:19214]	-
ENSG00000092201	4510.386508	4765.504618	4929.171392	3844.855172	3752.456637	4001.433264	4735.020839	3866.248358	0.292494686	6.96E-09	1.92E-07	SUPT16H	14	21351472	21384266	-	7151	protein_coding	"SPT16 homolog, facilitates chromatin remodeling subunit [Source:HGNC Symbol;Acc:HGNC:11465]"	-
ENSG00000114554	1844.804486	1908.482902	1909.296257	1465.582753	1513.315621	1477.931974	1887.527882	1485.610116	0.345425264	6.98E-09	1.93E-07	PLXNA1	3	126988594	127037392	+	10944	protein_coding	plexin A1 [Source:HGNC Symbol;Acc:HGNC:9099]	-
ENSG00000004975	1688.234363	1602.441321	1622.852937	2262.761656	2025.841352	2049.565298	1637.842874	2112.722769	-0.367353954	7.03E-09	1.94E-07	DVL2	17	7225341	7234545	-	5350	protein_coding	dishevelled segment polarity protein 2 [Source:HGNC Symbol;Acc:HGNC:3086]	-
ENSG00000033100	980.2651142	1005.565195	912.1215606	1369.512475	1307.09225	1232.649312	965.9839565	1303.084679	-0.431807236	7.10E-09	1.95E-07	CHPF2	7	151232489	151238827	+	4205	protein_coding	chondroitin polymerizing factor 2 [Source:HGNC Symbol;Acc:HGNC:29270]	-
ENSG00000186174	2753.105693	2803.797093	2622.960501	3309.314473	3323.835512	3399.659274	2726.621095	3344.269753	-0.294472856	7.17E-09	1.96E-07	BCL9L	11	118893875	118925608	-	10470	protein_coding	B cell CLL/lymphoma 9 like [Source:HGNC Symbol;Acc:HGNC:23688]	-
ENSG00000196504	2742.408355	2795.243136	2896.694731	2215.748541	2246.217308	2336.421293	2811.448741	2266.129047	0.311122788	7.18E-09	1.96E-07	PRPF40A	2	152651593	152717997	-	9536	protein_coding	pre-mRNA processing factor 40 homolog A [Source:HGNC Symbol;Acc:HGNC:16463]	-
ENSG00000099822	987.0725109	982.754642	962.9579177	1404.261299	1235.318429	1299.166644	977.5950235	1312.915457	-0.425395203	7.26E-09	1.98E-07	HCN2	19	589893	617159	+	3408	protein_coding	hyperpolarization activated cyclic nucleotide gated potassium and sodium channel 2 [Source:HGNC Symbol;Acc:HGNC:4846]	-
ENSG00000089159	3326.87198	3432.037729	3195.84714	4153.506491	4026.410233	3960.899265	3318.252283	4046.938663	-0.286351785	7.37E-09	2.01E-07	PXN	12	120210439	120265771	-	7460	protein_coding	paxillin [Source:HGNC Symbol;Acc:HGNC:9718]	-
ENSG00000124783	2979.694752	2904.5437	2986.635978	3579.128871	3623.06158	3542.047938	2956.958143	3581.412797	-0.276484528	7.43E-09	2.02E-07	SSR1	6	7268306	7347446	-	11349	protein_coding	signal sequence receptor subunit 1 [Source:HGNC Symbol;Acc:HGNC:11323]	-
ENSG00000251562	10891.8346	10477.64717	11153.69227	8325.409418	7517.04406	9445.461169	10841.05801	8429.304882	0.363071693	7.45E-09	2.02E-07	MALAT1	11	65497688	65506516	+	8829	lincRNA	metastasis associated lung adenocarcinoma transcript 1 [Source:HGNC Symbol;Acc:HGNC:29665]	-
ENSG00000109501	1086.266005	1233.670721	1037.257209	1683.273915	1547.686183	1424.925975	1119.064645	1551.962024	-0.471660169	7.59E-09	2.05E-07	WFS1	4	6269849	6303265	+	4513	protein_coding	wolframin ER transmembrane glycoprotein [Source:HGNC Symbol;Acc:HGNC:12762]	-
ENSG00000108848	3136.264874	3095.582078	3502.820527	2156.471136	2524.214499	2630.552621	3244.88916	2437.079419	0.413008997	7.74E-09	2.09E-07	LUC7L3	17	50719544	50756213	+	8151	protein_coding	LUC7 like 3 pre-mRNA splicing factor [Source:HGNC Symbol;Acc:HGNC:24309]	-
ENSG00000116459	4219.613423	4581.119318	4405.165865	3473.860375	3718.086075	3586.739271	4401.966202	3592.89524	0.293025142	7.80E-09	2.10E-07	ATP5PB	1	111448864	111462773	+	3383	protein_coding	ATP synthase peripheral stalk-membrane subunit b [Source:HGNC Symbol;Acc:HGNC:840]	-
ENSG00000097021	1008.467186	1033.127946	912.1215606	1429.811905	1309.114048	1277.340644	984.5722308	1338.755532	-0.443206757	8.08E-09	2.17E-07	ACOT7	1	6264269	6394391	-	4124	protein_coding	acyl-CoA thioesterase 7 [Source:HGNC Symbol;Acc:HGNC:24157]	-
ENSG00000156970	1116.413047	1073.996852	1137.952301	808.4211699	843.0896646	820.0339858	1109.454067	823.8482734	0.4292564	8.13E-09	2.18E-07	BUB1B	15	40161023	40221136	+	4476	protein_coding	BUB1 mitotic checkpoint serine/threonine kinase B [Source:HGNC Symbol;Acc:HGNC:1149]	-
ENSG00000072274	10670.10797	10310.36978	11432.31461	12444.16709	13411.59542	13362.70843	10804.26412	13072.82365	-0.275003139	8.41E-09	2.25E-07	TFRC	3	196027183	196082189	-	7887	protein_coding	transferrin receptor [Source:HGNC Symbol;Acc:HGNC:11763]	-
ENSG00000185825	2708.371372	2867.476552	2626.87099	3682.353319	3347.086186	3309.237276	2734.239638	3446.225594	-0.333807209	8.62E-09	2.31E-07	BCAP31	X	153700492	153724746	-	3533	protein_coding	B cell receptor associated protein 31 [Source:HGNC Symbol;Acc:HGNC:16695]	-
ENSG00000072110	6661.523842	7000.938775	6908.856451	8781.232227	8029.569791	8022.613861	6857.106356	8277.805293	-0.271637264	8.94E-09	2.39E-07	ACTN1	14	68874143	68979440	-	10626	protein_coding	actinin alpha 1 [Source:HGNC Symbol;Acc:HGNC:163]	-
ENSG00000107581	6675.138635	6763.328852	7297.950107	5613.979123	5650.92473	5893.019898	6912.139198	5719.307917	0.273292335	9.27E-09	2.47E-07	EIF3A	10	119033670	119080823	-	7101	protein_coding	eukaryotic translation initiation factor 3 subunit A [Source:HGNC Symbol;Acc:HGNC:3271]	-
ENSG00000233276	5834.911394	5565.774839	5081.680463	6931.368362	6834.687317	6562.350553	5494.122232	6776.13541	-0.30256737	9.38E-09	2.49E-07	GPX1	3	49357171	49358600	-	1430	polymorphic_pseudogene	glutathione peroxidase 1 [Source:HGNC Symbol;Acc:HGNC:4553]	-
ENSG00000128274	390.9390634	378.2749976	342.167788	571.3115474	541.8417988	569.5546568	370.4606163	560.9026677	-0.598220612	9.51E-09	2.52E-07	A4GALT	22	42692112	42721298	-	3407	protein_coding	"alpha 1,4-galactosyltransferase (P blood group) [Source:HGNC Symbol;Acc:HGNC:18149]"	-
ENSG00000105726	1618.215427	1612.896158	1487.941067	2215.748541	1985.405397	1963.300633	1573.017551	2054.81819	-0.385427471	9.57E-09	2.53E-07	ATP13A1	19	19645198	19663693	-	8376	protein_coding	ATPase 13A1 [Source:HGNC Symbol;Acc:HGNC:24215]	-
ENSG00000108932	3209.201267	3297.075293	3431.454103	3888.802214	4154.79439	4107.445262	3312.576888	4050.347289	-0.290116894	9.90E-09	2.61E-07	SLC16A6	17	68267026	68291267	-	4061	protein_coding	solute carrier family 16 member 6 [Source:HGNC Symbol;Acc:HGNC:10927]	-
ENSG00000095397	2191.009229	2226.880199	2090.156374	2681.791593	2656.642252	2720.974619	2169.348601	2686.469488	-0.308338557	9.97E-09	2.63E-07	WHRN	9	114402080	114505450	-	5542	protein_coding	whirlin [Source:HGNC Symbol;Acc:HGNC:16361]	-
ENSG00000139116	1563.756254	1500.744274	1617.964826	1149.777264	1235.318429	1203.547979	1560.821785	1196.214558	0.38369575	1.00E-08	2.64E-07	KIF21A	12	39293228	39443390	-	10117	protein_coding	kinesin family member 21A [Source:HGNC Symbol;Acc:HGNC:19349]	-
ENSG00000072415	3241.29328	3190.626048	3382.57299	2558.12666	2746.612253	2656.535954	3271.497439	2653.758289	0.301827364	1.07E-08	2.82E-07	MPP5	14	67241109	67335819	+	8743	protein_coding	membrane palmitoylated protein 5 [Source:HGNC Symbol;Acc:HGNC:18669]	-
ENSG00000130985	9129.691362	9563.324186	9167.163852	12536.14927	10880.30463	10956.65181	9286.726466	11457.7019	-0.303061331	1.09E-08	2.87E-07	UBA1	X	47190861	47215128	+	6437	protein_coding	ubiquitin like modifier activating enzyme 1 [Source:HGNC Symbol;Acc:HGNC:12469]	-
ENSG00000141429	3895.775841	3999.450226	4109.923945	3321.578764	3263.181579	3354.967942	4001.716671	3313.242762	0.272397289	1.11E-08	2.91E-07	GALNT1	18	35581117	35711834	+	5126	protein_coding	polypeptide N-acetylgalactosaminyltransferase 1 [Source:HGNC Symbol;Acc:HGNC:4123]	-
ENSG00000164134	1714.491465	1848.605202	1813.489276	1335.785675	1412.225733	1428.043975	1792.195314	1392.018461	0.364641484	1.19E-08	3.12E-07	NAA15	4	139301455	139420033	+	9712	protein_coding	"N(alpha)-acetyltransferase 15, NatA auxiliary subunit [Source:HGNC Symbol;Acc:HGNC:30782]"	-
ENSG00000204389	676.8497217	719.4828472	678.4698425	944.3503931	954.2885412	939.557317	691.6008038	946.0654171	-0.451878928	1.21E-08	3.16E-07	HSPA1A	6	31815464	31817946	+	2483	protein_coding	heat shock protein family A (Hsp70) member 1A [Source:HGNC Symbol;Acc:HGNC:5232]	-
ENSG00000166004	1688.234363	1731.70112	1934.714436	1203.944549	1380.887868	1391.667309	1784.883306	1325.499909	0.429253745	1.31E-08	3.41E-07	CEP295	11	93661639	93730358	+	9495	protein_coding	centrosomal protein 295 [Source:HGNC Symbol;Acc:HGNC:29366]	-
ENSG00000198356	1043.476654	1106.311802	1068.541121	1452.296438	1382.909666	1375.037976	1072.776526	1403.414693	-0.387518522	1.31E-08	3.41E-07	ASNA1	19	12737139	12748323	+	1652	protein_coding	"arsA arsenite transporter, ATP-binding, homolog 1 (bacterial) [Source:HGNC Symbol;Acc:HGNC:752]"	-
ENSG00000125257	916.0810889	865.8505598	959.0474287	1237.671349	1194.882474	1223.295312	913.6596925	1218.616378	-0.415672182	1.41E-08	3.64E-07	ABCC4	13	95019829	95301475	-	8635	protein_coding	ATP binding cassette subfamily C member 4 [Source:HGNC Symbol;Acc:HGNC:55]	-
ENSG00000104774	575.7112576	600.6778856	540.6251051	760.3860308	881.503822	818.9946524	572.3380828	820.2948351	-0.519176712	1.43E-08	3.69E-07	MAN2B1	19	12646511	12666742	-	5374	protein_coding	mannosidase alpha class 2B member 1 [Source:HGNC Symbol;Acc:HGNC:6826]	-
ENSG00000186350	2274.642959	2168.903378	2030.521416	2854.513688	2654.620455	2675.243954	2158.022584	2728.126032	-0.338167339	1.48E-08	3.81E-07	RXRA	9	134317098	134440585	+	11083	protein_coding	retinoid X receptor alpha [Source:HGNC Symbol;Acc:HGNC:10477]	RXR-like
ENSG00000155254	1954.695317	1959.806646	1847.706055	2596.963581	2284.631465	2471.534624	1920.736006	2451.043223	-0.351614957	1.50E-08	3.87E-07	MARVELD1	10	97713173	97718152	+	3379	protein_coding	MARVEL domain containing 1 [Source:HGNC Symbol;Acc:HGNC:28674]	-
ENSG00000042493	2242.550946	2233.533277	2016.834705	2872.910125	2709.208994	2647.181954	2164.306309	2743.100358	-0.341846325	1.53E-08	3.92E-07	CAPG	2	85394748	85418432	-	2607	protein_coding	"capping actin protein, gelsolin like [Source:HGNC Symbol;Acc:HGNC:1474]"	-
ENSG00000137331	352.0396541	377.3245579	377.3621891	593.7960805	588.3431472	506.1553245	368.9088004	562.7648508	-0.609451013	1.55E-08	3.98E-07	IER3	6	30743199	30744554	-	1356	protein_coding	immediate early response 3 [Source:HGNC Symbol;Acc:HGNC:5392]	-
ENSG00000142552	1087.23849	1156.685106	1026.503364	1519.750037	1508.261127	1354.25131	1090.14232	1460.754158	-0.422156143	1.55E-08	3.98E-07	RCN3	19	49527618	49546962	+	2093	protein_coding	reticulocalbin 3 [Source:HGNC Symbol;Acc:HGNC:21145]	-
ENSG00000177189	2328.129646	2250.641192	2282.747957	1714.956666	1917.675172	1787.653302	2287.172932	1806.761714	0.340044622	1.59E-08	4.05E-07	RPS6KA3	X	20149911	20267519	-	9925	protein_coding	ribosomal protein S6 kinase A3 [Source:HGNC Symbol;Acc:HGNC:10432]	-
ENSG00000048392	1003.60476	952.3405718	1031.391475	1251.979688	1362.691688	1346.975977	995.7789357	1320.549118	-0.407385208	1.72E-08	4.38E-07	RRM2B	8	102204502	102239118	-	5548	protein_coding	ribonucleotide reductase regulatory TP53 inducible subunit M2B [Source:HGNC Symbol;Acc:HGNC:17296]	-
ENSG00000108654	11965.4583	11991.6976	12327.81659	10060.80657	10720.58261	10201.05649	12094.99083	10327.48189	0.227886427	1.73E-08	4.39E-07	DDX5	17	64499616	64508199	-	7388	protein_coding	DEAD-box helicase 5 [Source:HGNC Symbol;Acc:HGNC:2746]	-
ENSG00000131584	1712.546494	1941.748292	1763.630542	2351.677765	2297.773151	2256.392627	1805.975109	2301.947848	-0.349933774	1.73E-08	4.40E-07	ACAP3	1	1292376	1309609	-	8809	protein_coding	"ArfGAP with coiled-coil, ankyrin repeat and PH domains 3 [Source:HGNC Symbol;Acc:HGNC:16754]"	-
ENSG00000164638	213.9467511	190.0879385	186.72585	349.5322884	312.3677534	340.9013274	196.9201799	334.2671231	-0.763351914	1.78E-08	4.51E-07	SLC29A4	7	5274369	5306870	+	5811	protein_coding	solute carrier family 29 member 4 [Source:HGNC Symbol;Acc:HGNC:23097]	-
ENSG00000099956	1442.1956	1465.578006	1309.036195	1950.02224	1763.007644	1798.046635	1405.603267	1837.025507	-0.386047484	1.80E-08	4.56E-07	SMARCB1	22	23786931	23838008	+	16525	protein_coding	"SWI/SNF related, matrix associated, actin dependent regulator of chromatin, subfamily b, member 1 [Source:HGNC Symbol;Acc:HGNC:11103]"	-
ENSG00000086827	656.4275319	726.135925	713.6642436	490.5716328	491.2968549	476.0146584	698.7425668	485.9610487	0.523937672	1.81E-08	4.56E-07	ZW10	11	113733187	113773811	-	2992	protein_coding	zw10 kinetochore protein [Source:HGNC Symbol;Acc:HGNC:13194]	-
ENSG00000160446	1105.715709	1166.189503	1043.122942	1573.917322	1406.16034	1434.279975	1105.009385	1471.452546	-0.413012076	1.86E-08	4.69E-07	ZDHHC12	9	128720869	128724127	-	2597	protein_coding	zinc finger DHHC-type containing 12 [Source:HGNC Symbol;Acc:HGNC:19159]	-
ENSG00000143774	1485.957435	1617.648357	1457.634777	2151.361015	1931.827757	1889.507967	1520.413523	1990.898913	-0.388848907	1.87E-08	4.70E-07	GUK1	1	228139962	228148984	+	4725	protein_coding	guanylate kinase 1 [Source:HGNC Symbol;Acc:HGNC:4693]	-
ENSG00000132274	47.65177639	42.76978616	47.90349032	115.4887386	107.1552811	131.995331	46.10835096	118.2131169	-1.358334004	1.91E-08	4.79E-07	TRIM22	11	5689689	5737089	+	6020	protein_coding	tripartite motif containing 22 [Source:HGNC Symbol;Acc:HGNC:16379]	-
ENSG00000145911	650.5926205	632.9928352	616.8796407	926.9759811	864.318541	843.938652	633.4883654	878.4110581	-0.47161692	1.95E-08	4.87E-07	N4BP3	5	178113443	178126087	+	6080	protein_coding	NEDD4 binding protein 3 [Source:HGNC Symbol;Acc:HGNC:29852]	-
ENSG00000167779	426.921017	470.4676478	400.8251231	654.0955104	607.5502259	659.9766552	432.7379293	640.5407972	-0.565342871	1.96E-08	4.90E-07	IGFBP6	12	53097436	53102345	+	1346	protein_coding	insulin like growth factor binding protein 6 [Source:HGNC Symbol;Acc:HGNC:5475]	-
ENSG00000198604	1311.882578	1328.71469	1495.762045	1077.213544	976.5283165	1019.585982	1378.786438	1024.442614	0.428500795	1.96E-08	4.90E-07	BAZ1A	14	34752731	34875647	-	7698	protein_coding	bromodomain adjacent to zinc finger domain 1A [Source:HGNC Symbol;Acc:HGNC:960]	-
ENSG00000024422	2471.084975	2574.741127	2415.704583	3501.455029	3001.35877	3046.285947	2487.176895	3183.033249	-0.355837726	1.98E-08	4.94E-07	EHD2	19	47713343	47743134	+	3923	protein_coding	EH domain containing 2 [Source:HGNC Symbol;Acc:HGNC:3243]	-
ENSG00000108828	8672.623302	9239.22425	8653.91217	12296.9956	10475.94508	10478.55848	8855.253241	11083.83305	-0.323833294	1.99E-08	4.94E-07	VAT1	17	43014605	43025123	-	3501	protein_coding	vesicle amine transport 1 [Source:HGNC Symbol;Acc:HGNC:16919]	-
ENSG00000182903	376.3517849	340.2574099	398.8698786	218.7131863	236.5503375	219.2993295	371.8263578	224.8542845	0.725210324	2.03E-08	5.03E-07	ZNF721	4	425815	499156	-	6390	protein_coding	zinc finger protein 721 [Source:HGNC Symbol;Acc:HGNC:29425]	zf-C2H2
ENSG00000185100	1219.496481	1150.032028	1219.094948	1568.807201	1529.490003	1524.701974	1196.207819	1540.999726	-0.365531018	2.04E-08	5.04E-07	ADSSL1	14	104724186	104747325	+	5775	protein_coding	adenylosuccinate synthase like 1 [Source:HGNC Symbol;Acc:HGNC:20093]	-
ENSG00000168453	1449.975481	1566.324613	1398.977442	1998.057379	1814.563487	1908.215967	1471.759179	1906.945611	-0.373510498	2.14E-08	5.29E-07	HR	8	22114415	22133384	-	8784	protein_coding	"HR, lysine demethylase and nuclear receptor corepressor [Source:HGNC Symbol;Acc:HGNC:5172]"	-
ENSG00000065613	2874.666347	3013.844265	2965.128289	2283.202141	2444.353488	2450.747957	2951.212967	2392.767862	0.302679339	2.18E-08	5.39E-07	SLK	10	103967201	104029233	+	7974	protein_coding	STE20 like kinase [Source:HGNC Symbol;Acc:HGNC:11088]	-
ENSG00000122376	1043.476654	1027.425308	1098.847411	702.1306494	829.9479792	765.9886534	1056.583124	766.0224273	0.463756311	2.25E-08	5.54E-07	SHLD2	10	87094161	87191468	+	4242	protein_coding	shieldin complex subunit 2 [Source:HGNC Symbol;Acc:HGNC:28773]	-
ENSG00000143401	3935.647735	3622.125668	3930.041451	3031.323881	3236.898209	3077.465947	3829.271618	3115.229345	0.297600842	2.37E-08	5.84E-07	ANP32E	1	150218417	150236156	-	3605	protein_coding	acidic nuclear phosphoprotein 32 family member E [Source:HGNC Symbol;Acc:HGNC:16673]	-
ENSG00000150347	1324.524887	1434.213496	1327.611017	1043.486744	1030.105957	1048.687315	1362.116467	1040.760005	0.388380304	2.48E-08	6.09E-07	ARID5B	10	61901300	62096944	+	9144	protein_coding	AT-rich interaction domain 5B [Source:HGNC Symbol;Acc:HGNC:17362]	ARID
ENSG00000137942	2116.127866	2014.932148	2347.271026	1500.331577	1708.419104	1696.191971	2159.44368	1634.980884	0.401279671	2.51E-08	6.15E-07	FNBP1L	1	93448131	93554661	+	5798	protein_coding	formin binding protein 1 like [Source:HGNC Symbol;Acc:HGNC:20851]	-
ENSG00000172757	15738.701	15700.31328	14232.22474	19975.46367	17697.80666	18161.31035	15223.74634	18611.5269	-0.289854756	2.53E-08	6.19E-07	CFL1	11	65823022	65862026	-	5863	protein_coding	cofilin 1 [Source:HGNC Symbol;Acc:HGNC:1874]	-
ENSG00000109805	1462.61779	1510.248671	1646.315871	1088.45581	1232.285733	1156.77798	1539.727444	1159.173174	0.409438125	2.56E-08	6.24E-07	NCAPG	4	17810902	17844862	+	4921	protein_coding	non-SMC condensin I complex subunit G [Source:HGNC Symbol;Acc:HGNC:24304]	-
ENSG00000130707	44069.14079	42522.67184	41059.15694	52176.38125	47882.23627	50059.48913	42550.32319	50039.36888	-0.233888367	2.60E-08	6.32E-07	ASS1	9	130444929	130501274	+	3050	protein_coding	argininosuccinate synthase 1 [Source:HGNC Symbol;Acc:HGNC:758]	-
ENSG00000168003	7376.300488	7686.205793	7212.896971	9659.151045	8586.575073	8777.169848	7425.134417	9007.631989	-0.278695595	2.68E-08	6.51E-07	SLC3A2	11	62856102	62888875	+	5178	protein_coding	solute carrier family 3 member 2 [Source:HGNC Symbol;Acc:HGNC:11026]	-
ENSG00000154146	255.7636161	276.5779505	304.0405202	466.0430512	470.0679785	403.2613263	278.7940289	446.457452	-0.679659243	2.68E-08	6.51E-07	NRGN	11	124739846	124747210	+	1309	protein_coding	neurogranin [Source:HGNC Symbol;Acc:HGNC:8000]	-
ENSG00000008517	1845.776971	1788.727501	1717.682296	2454.902212	2164.334499	2226.251961	1784.062256	2281.829557	-0.354991501	2.72E-08	6.59E-07	IL32	16	3065297	3082192	+	3209	protein_coding	interleukin 32 [Source:HGNC Symbol;Acc:HGNC:16830]	-
ENSG00000148498	1166.009794	1304.003258	1289.48375	989.3194595	900.7109007	903.180651	1253.1656	931.070337	0.428666838	2.74E-08	6.62E-07	PARD3	10	34109560	34815325	-	6513	protein_coding	par-3 family cell polarity regulator [Source:HGNC Symbol;Acc:HGNC:16051]	-
ENSG00000090674	425.9485318	397.2837914	360.7426108	618.3246622	579.2450573	570.5939901	394.6583113	589.3879032	-0.578565131	2.79E-08	6.72E-07	MCOLN1	19	7522626	7534009	+	3956	protein_coding	mucolipin 1 [Source:HGNC Symbol;Acc:HGNC:13356]	-
ENSG00000110172	1458.727849	1456.073609	1584.72567	1087.433786	1210.045957	1123.519314	1499.842376	1140.333019	0.39516628	2.88E-08	6.94E-07	CHORDC1	11	90201160	90223364	-	10655	protein_coding	cysteine and histidine rich domain containing 1 [Source:HGNC Symbol;Acc:HGNC:14525]	-
ENSG00000189403	5802.819382	5733.052225	6049.526492	4985.434218	4820.976751	5013.743913	5861.799366	4940.051627	0.246814977	2.99E-08	7.19E-07	HMGB1	13	30456704	30617597	-	7723	protein_coding	high mobility group box 1 [Source:HGNC Symbol;Acc:HGNC:4983]	HMG
ENSG00000117298	4266.292714	4257.019383	4074.729544	5376.8695	5105.039336	4828.742583	4199.347214	5103.550473	-0.281356077	3.06E-08	7.33E-07	ECE1	1	21217247	21345572	-	7333	protein_coding	endothelin converting enzyme 1 [Source:HGNC Symbol;Acc:HGNC:3146]	-
ENSG00000198910	7500.778597	7727.0747	7369.316532	10210.02211	8764.493276	8908.125845	7532.389943	9294.213743	-0.303207125	3.06E-08	7.33E-07	L1CAM	X	153861514	153886174	-	7270	protein_coding	L1 cell adhesion molecule [Source:HGNC Symbol;Acc:HGNC:6470]	-
ENSG00000109971	11043.5423	12176.0829	12068.74669	10354.12752	9134.482265	8750.147181	11762.79063	9412.91899	0.321508535	3.13E-08	7.48E-07	HSPA8	11	123057489	123063230	-	4849	protein_coding	heat shock protein family A (Hsp70) member 8 [Source:HGNC Symbol;Acc:HGNC:5241]	-
ENSG00000108107	4453.009879	4792.116929	4140.230235	6052.42752	5267.794055	5586.41657	4461.785681	5635.546048	-0.336835461	3.19E-08	7.61E-07	RPL28	19	55385345	55403250	+	6933	protein_coding	ribosomal protein L28 [Source:HGNC Symbol;Acc:HGNC:10330]	-
ENSG00000204839	763.4009074	726.135925	620.7901297	1066.993301	966.4193278	958.2653167	703.4423207	997.2259819	-0.503369774	3.26E-08	7.77E-07	MROH6	8	143566187	143572971	-	4408	protein_coding	maestro heat like repeat family member 6 [Source:HGNC Symbol;Acc:HGNC:27814]	-
ENSG00000162591	2024.714254	1931.293455	1630.673915	2430.373631	2394.819443	2548.445289	1862.227208	2457.879454	-0.400238669	3.32E-08	7.89E-07	MEGF6	1	3489920	3611495	-	7039	protein_coding	multiple EGF like domains 6 [Source:HGNC Symbol;Acc:HGNC:3232]	-
ENSG00000110697	2060.696207	2049.147977	1950.356392	2600.029654	2430.200904	2492.32129	2020.066859	2507.517283	-0.311785858	3.36E-08	7.98E-07	PITPNM1	11	67491768	67506263	-	6449	protein_coding	phosphatidylinositol transfer protein membrane associated 1 [Source:HGNC Symbol;Acc:HGNC:9003]	-
ENSG00000156381	1512.214536	1466.528445	1371.604019	1858.040059	1836.803262	1834.423301	1450.115667	1843.088874	-0.345901165	3.41E-08	8.07E-07	ANKRD9	14	102501760	102509799	-	7215	protein_coding	ankyrin repeat domain 9 [Source:HGNC Symbol;Acc:HGNC:20096]	-
ENSG00000165338	1389.681397	1324.912931	1289.48375	861.5664301	1026.062362	1046.608648	1334.692693	978.0791467	0.44855138	3.51E-08	8.29E-07	HECTD2	10	91409280	91514829	+	11550	protein_coding	HECT domain E3 ubiquitin protein ligase 2 [Source:HGNC Symbol;Acc:HGNC:26736]	-
ENSG00000126432	4561.928225	4142.01618	3764.82329	5955.335217	5116.159224	5157.17191	4156.255898	5409.55545	-0.380217221	3.60E-08	8.49E-07	PRDX5	11	64318088	64321811	+	893	protein_coding	peroxiredoxin 5 [Source:HGNC Symbol;Acc:HGNC:9355]	-
ENSG00000280109	4828.389179	4858.647708	5141.31542	3914.35282	4139.630907	4225.92926	4942.784102	4093.304329	0.272053783	3.64E-08	8.58E-07	PLAC4	21	41175231	41186788	-	10570	antisense	placenta specific 4 [Source:HGNC Symbol;Acc:HGNC:14616]	-
ENSG00000156860	1201.991747	1237.47248	1138.929923	1675.097721	1474.901464	1544.449307	1192.79805	1564.816164	-0.391492816	3.67E-08	8.62E-07	FBRS	16	30658431	30670814	+	7218	protein_coding	fibrosin [Source:HGNC Symbol;Acc:HGNC:20442]	-
ENSG00000185813	1177.679616	1065.442895	1032.369098	1568.807201	1348.539104	1492.482641	1091.830536	1469.942982	-0.428945791	3.70E-08	8.69E-07	PCYT2	17	81900965	81911464	-	6897	protein_coding	"phosphate cytidylyltransferase 2, ethanolamine [Source:HGNC Symbol;Acc:HGNC:8756]"	-
ENSG00000115053	13014.76987	14151.09658	14534.31001	11778.82931	11805.2771	11488.79047	13900.05882	11690.96563	0.249689499	3.84E-08	8.99E-07	NCL	2	231453531	231483641	-	6929	protein_coding	nucleolin [Source:HGNC Symbol;Acc:HGNC:7667]	-
ENSG00000156471	2688.921668	2720.1584	2723.655593	3491.234787	3288.454051	3172.045278	2710.911887	3317.244705	-0.291250468	4.05E-08	9.48E-07	PTDSS1	8	96261715	96336995	+	6295	protein_coding	phosphatidylserine synthase 1 [Source:HGNC Symbol;Acc:HGNC:9587]	-
ENSG00000184058	661.289958	746.0951586	631.5439745	996.4736291	938.1141592	910.4559842	679.6430304	948.3479242	-0.480379811	4.09E-08	9.56E-07	TBX1	22	19756703	19783593	+	3580	protein_coding	T-box 1 [Source:HGNC Symbol;Acc:HGNC:11592]	T-box
ENSG00000173264	743.9512028	709.0280106	618.8348852	1086.411762	899.7000018	980.0913163	690.6046995	988.73436	-0.51753788	4.11E-08	9.59E-07	GPR137	11	64270062	64289500	+	4031	protein_coding	G protein-coupled receptor 137 [Source:HGNC Symbol;Acc:HGNC:24300]	-
ENSG00000138398	1064.871329	1105.361362	1256.244593	796.1568791	830.958878	870.9613182	1142.159095	832.6923584	0.455891682	4.13E-08	9.62E-07	PPIG	2	169584340	169641406	+	7368	protein_coding	peptidylprolyl isomerase G [Source:HGNC Symbol;Acc:HGNC:14650]	-
ENSG00000141934	935.5307936	1025.524428	977.6222515	1309.213045	1266.656295	1275.261978	979.5591577	1283.710439	-0.389974165	4.18E-08	9.71E-07	PLPP2	19	281040	291504	-	7059	protein_coding	phospholipid phosphatase 2 [Source:HGNC Symbol;Acc:HGNC:9230]	-
ENSG00000176490	257.7085866	292.7354253	273.7342304	450.7126876	393.2396637	464.5819919	274.7260808	436.1781144	-0.666451517	4.24E-08	9.80E-07	DIRAS1	19	2714567	2721418	-	3485	protein_coding	DIRAS family GTPase 1 [Source:HGNC Symbol;Acc:HGNC:19127]	-
ENSG00000089006	1435.388203	1452.27185	1531.934068	1074.147471	1199.936969	1108.968647	1473.19804	1127.684362	0.385423096	4.24E-08	9.80E-07	SNX5	20	17941597	17968980	-	7953	protein_coding	sorting nexin 5 [Source:HGNC Symbol;Acc:HGNC:14969]	-
ENSG00000087502	951.0905573	1002.713876	1028.458609	732.7913765	725.8253947	754.5559869	994.0876805	737.7242527	0.430373453	4.28E-08	9.88E-07	ERGIC2	12	29337352	29381189	-	5826	protein_coding	ERGIC and golgi 2 [Source:HGNC Symbol;Acc:HGNC:30208]	-
ENSG00000214485	1552.086431	1853.3574	1849.6613	1357.248184	1334.386519	1163.01398	1751.70171	1284.882894	0.447021344	4.31E-08	9.93E-07	RPL7P1	5	150094302	150095048	+	747	processed_pseudogene	ribosomal protein L7 pseudogene 1 [Source:HGNC Symbol;Acc:HGNC:10367]	-
ENSG00000140575	16693.6815	17756.11433	18842.69127	15002.29375	14869.3116	15038.11374	17764.16237	14969.90636	0.246901837	4.50E-08	1.04E-06	IQGAP1	15	90388218	90502243	+	11535	protein_coding	IQ motif containing GTPase activating protein 1 [Source:HGNC Symbol;Acc:HGNC:6110]	-
ENSG00000122566	22955.51391	21636.7596	23411.12006	18402.56838	19448.68352	19847.10899	22667.79786	19232.78696	0.237065836	4.54E-08	1.04E-06	HNRNPA2B1	7	26173057	26201529	-	9267	protein_coding	heterogeneous nuclear ribonucleoprotein A2/B1 [Source:HGNC Symbol;Acc:HGNC:5033]	-
ENSG00000198598	1175.734646	1169.040822	1033.34672	1500.331577	1516.348318	1425.965309	1126.040729	1480.881734	-0.395137153	4.64E-08	1.06E-06	MMP17	12	131828393	131851783	+	4003	protein_coding	matrix metallopeptidase 17 [Source:HGNC Symbol;Acc:HGNC:7163]	-
ENSG00000204291	1240.891157	1354.376562	1387.245975	1773.212048	1678.092138	1679.562637	1327.504564	1710.288941	-0.365508292	4.65E-08	1.06E-06	COL15A1	9	98943179	99070792	+	6653	protein_coding	collagen type XV alpha 1 chain [Source:HGNC Symbol;Acc:HGNC:2192]	-
ENSG00000171603	5808.654293	6254.843616	6016.287336	7820.529446	7227.926981	6924.038546	6026.595082	7324.164991	-0.281313681	4.71E-08	1.08E-06	CLSTN1	1	9729026	9824526	-	5683	protein_coding	calsyntenin 1 [Source:HGNC Symbol;Acc:HGNC:17447]	-
ENSG00000084207	10863.63253	11333.04289	10279.69797	14116.19873	12518.97171	12812.90111	10825.4578	13149.35718	-0.280532433	4.84E-08	1.10E-06	GSTP1	11	67583595	67586656	+	1911	protein_coding	glutathione S-transferase pi 1 [Source:HGNC Symbol;Acc:HGNC:4638]	-
ENSG00000141753	3049.713689	3129.797907	2841.947885	3946.035571	3601.832704	3621.03727	3007.15316	3722.968515	-0.307979972	4.97E-08	1.13E-06	IGFBP4	17	40443461	40457731	+	2200	protein_coding	insulin like growth factor binding protein 4 [Source:HGNC Symbol;Acc:HGNC:5473]	-
ENSG00000123213	2072.36603	2128.984911	2305.233269	1706.780472	1748.85506	1708.66397	2168.861403	1721.433167	0.333235208	5.06E-08	1.15E-06	NLN	5	65722196	65871725	+	10948	protein_coding	neurolysin [Source:HGNC Symbol;Acc:HGNC:16058]	-
ENSG00000148400	1329.387313	1382.889753	1366.715908	1839.643623	1646.754273	1736.72597	1359.664324	1741.041289	-0.356609471	5.28E-08	1.20E-06	NOTCH1	9	136494433	136545786	-	10377	protein_coding	notch 1 [Source:HGNC Symbol;Acc:HGNC:7881]	-
ENSG00000167543	559.1790086	497.0799592	465.3481917	749.1437643	726.8362936	708.825321	507.2023865	728.2684596	-0.521956906	5.37E-08	1.21E-06	TP53I13	17	29566052	29573157	+	4570	protein_coding	tumor protein p53 inducible protein 13 [Source:HGNC Symbol;Acc:HGNC:25102]	-
ENSG00000050820	1432.470747	1421.85778	1396.044575	2012.365719	1712.4627	1799.085969	1416.791034	1841.304796	-0.378057399	5.37E-08	1.21E-06	BCAR1	16	75228187	75268053	-	9178	protein_coding	"BCAR1, Cas family scaffold protein [Source:HGNC Symbol;Acc:HGNC:971]"	-
ENSG00000161513	587.3810804	636.7945939	495.6544815	958.6587324	798.6101139	803.4046527	573.2767186	853.557833	-0.573960785	5.53E-08	1.25E-06	FDXR	17	74862497	74873031	-	3599	protein_coding	ferredoxin reductase [Source:HGNC Symbol;Acc:HGNC:3642]	-
ENSG00000067560	10267.49908	10718.10841	10502.59585	12861.15297	11981.17351	12055.22712	10496.06778	12299.18453	-0.228698862	5.59E-08	1.26E-06	RHOA	3	49359145	49412998	-	2582	protein_coding	ras homolog family member A [Source:HGNC Symbol;Acc:HGNC:667]	-
ENSG00000165288	956.9254687	940.9352955	974.6893847	614.2365652	667.1932597	767.0279867	957.5167163	682.8192706	0.488027938	5.62E-08	1.26E-06	BRWD3	X	80670854	80809688	-	12694	protein_coding	bromodomain and WD repeat domain containing 3 [Source:HGNC Symbol;Acc:HGNC:17342]	-
ENSG00000185164	1383.846486	1476.983282	1497.717289	2246.409269	1963.165622	1724.25397	1452.849019	1977.942953	-0.445210625	5.75E-08	1.29E-06	NOMO2	16	18417325	18562211	-	6801	protein_coding	NODAL modulator 2 [Source:HGNC Symbol;Acc:HGNC:22652]	-
ENSG00000185896	6689.725914	6840.314467	6619.480265	8229.33914	7680.809678	7797.078531	6716.506882	7902.409117	-0.234552316	5.88E-08	1.32E-06	LAMP1	13	113297241	113323672	+	5739	protein_coding	lysosomal associated membrane protein 1 [Source:HGNC Symbol;Acc:HGNC:6499]	-
ENSG00000105953	7542.595462	8035.9676	7966.643727	10718.99018	9237.593951	9172.116507	7848.402263	9709.566878	-0.30700505	5.89E-08	1.32E-06	OGDH	7	44606572	44709066	+	5210	protein_coding	oxoglutarate dehydrogenase [Source:HGNC Symbol;Acc:HGNC:8124]	-
ENSG00000173559	1959.557743	1800.132778	2006.08086	1386.886887	1554.762475	1522.623307	1921.923794	1488.09089	0.368953891	5.91E-08	1.32E-06	NABP1	2	191678068	191696659	+	13806	protein_coding	nucleic acid binding protein 1 [Source:HGNC Symbol;Acc:HGNC:26232]	-
ENSG00000168765	775.0707302	776.5092287	818.2698245	1177.371919	1031.116856	1018.546649	789.9499278	1075.678475	-0.445524542	6.20E-08	1.38E-06	GSTM4	1	109656081	109674836	+	5745	protein_coding	glutathione S-transferase mu 4 [Source:HGNC Symbol;Acc:HGNC:4636]	-
ENSG00000172889	619.473093	622.5379986	587.5509731	883.028939	775.3594397	900.062651	609.8540216	852.8170099	-0.483486999	6.35E-08	1.41E-06	EGFL7	9	136658856	136672678	+	2553	protein_coding	EGF like domain multiple 7 [Source:HGNC Symbol;Acc:HGNC:20594]	-
ENSG00000126461	1352.726958	1429.461297	1307.08095	1782.410266	1658.885059	1795.967969	1363.089735	1745.754431	-0.356733925	6.37E-08	1.42E-06	SCAF1	19	49642125	49658642	+	4548	protein_coding	SR-related CTD associated factor 1 [Source:HGNC Symbol;Acc:HGNC:30403]	-
ENSG00000132470	676.8497217	709.0280106	643.2754415	1078.235568	926.9942715	868.8826516	676.3843913	958.037497	-0.502196032	6.50E-08	1.44E-06	ITGB4	17	75721328	75757818	+	6761	protein_coding	integrin subunit beta 4 [Source:HGNC Symbol;Acc:HGNC:6158]	-
ENSG00000196924	57029.45148	59176.27613	55900.44034	72503.42126	65613.4026	65352.23953	57368.72265	67823.02113	-0.241507184	6.57E-08	1.46E-06	FLNA	X	154348524	154374638	-	10585	protein_coding	filamin A [Source:HGNC Symbol;Acc:HGNC:3754]	-
ENSG00000105355	4400.495677	4180.984207	4147.073591	5392.199864	5052.472594	4917.085915	4242.851158	5120.586124	-0.271315704	6.59E-08	1.46E-06	PLIN3	19	4838341	4867768	-	2813	protein_coding	perilipin 3 [Source:HGNC Symbol;Acc:HGNC:16893]	-
ENSG00000145725	1421.77341	1399.997667	1466.433377	975.0111202	1128.163148	1138.06998	1429.401485	1080.41475	0.403820899	6.70E-08	1.48E-06	PPIP5K2	5	103120149	103212799	+	17270	protein_coding	diphosphoinositol pentakisphosphate kinase 2 [Source:HGNC Symbol;Acc:HGNC:29035]	-
ENSG00000143061	1381.901515	1349.624363	1260.155082	1798.762654	1662.928655	1665.011971	1330.56032	1708.901093	-0.360983193	6.77E-08	1.49E-06	IGSF3	1	116574399	116667755	-	7400	protein_coding	immunoglobulin superfamily member 3 [Source:HGNC Symbol;Acc:HGNC:5950]	-
ENSG00000123268	1184.487013	1095.856965	1209.318725	828.8616546	820.8498893	935.3999838	1163.220901	861.7038425	0.432955912	6.85E-08	1.51E-06	ATF1	12	50763710	50821122	+	2790	protein_coding	activating transcription factor 1 [Source:HGNC Symbol;Acc:HGNC:783]	TF_bZIP
ENSG00000182704	2530.406575	2601.353438	2271.994112	3337.931152	2979.118995	3069.15128	2467.918042	3128.733809	-0.34216729	6.99E-08	1.54E-06	TSKU	11	76782251	76798154	+	4131	protein_coding	"tsukushi, small leucine rich proteoglycan [Source:HGNC Symbol;Acc:HGNC:28850]"	-
ENSG00000162551	17746.88301	18048.84976	17066.35164	21548.35897	20096.6697	20116.29632	17620.6948	20587.10833	-0.224457645	7.03E-08	1.54E-06	ALPL	1	21509372	21578412	+	3007	protein_coding	"alkaline phosphatase, liver/bone/kidney [Source:HGNC Symbol;Acc:HGNC:438]"	-
ENSG00000183779	954.9804982	884.8593537	830.0012915	1231.539203	1128.163148	1222.255979	889.9470478	1193.98611	-0.423874049	7.17E-08	1.57E-06	ZNF703	8	37695751	37700021	+	3349	protein_coding	zinc finger protein 703 [Source:HGNC Symbol;Acc:HGNC:25883]	-
ENSG00000117899	657.4000171	751.7977967	615.9020184	480.3513905	431.6538211	464.5819919	675.0332774	458.8624012	0.557298591	7.19E-08	1.57E-06	MESD	15	80946289	80989878	-	7510	protein_coding	mesoderm development LRP chaperone [Source:HGNC Symbol;Acc:HGNC:13520]	-
ENSG00000125967	847.0346374	799.3197814	708.7761323	1071.081398	1053.356631	1079.867315	785.043517	1068.101781	-0.444062715	7.19E-08	1.57E-06	NECAB3	20	33657087	33674463	-	4342	protein_coding	N-terminal EF-hand calcium binding protein 3 [Source:HGNC Symbol;Acc:HGNC:15851]	-
ENSG00000145592	14613.53559	14777.43634	14082.64853	12883.63751	10883.33732	11899.32713	14491.20682	11888.76732	0.28560703	7.66E-08	1.67E-06	RPL37	5	40825262	40835335	-	8153	protein_coding	ribosomal protein L37 [Source:HGNC Symbol;Acc:HGNC:10347]	-
ENSG00000111799	5562.615529	5443.168119	6108.183827	4494.862586	4615.764279	4892.141915	5704.655825	4667.589593	0.289452568	7.85E-08	1.71E-06	COL12A1	6	75084326	75206051	-	12481	protein_coding	collagen type XII alpha 1 chain [Source:HGNC Symbol;Acc:HGNC:2188]	-
ENSG00000060339	3402.725828	3379.763546	3695.412111	2755.377338	2952.835624	2835.301284	3492.633828	2847.838082	0.294345472	7.93E-08	1.72E-06	CCAR1	10	68721012	68792377	+	6059	protein_coding	cell division cycle and apoptosis regulator 1 [Source:HGNC Symbol;Acc:HGNC:24236]	-
ENSG00000179632	1508.324595	1508.347792	1467.410999	1939.801998	1829.72697	1846.895301	1494.694462	1872.141423	-0.324801534	8.06E-08	1.75E-06	MAF1	8	144104499	144107611	+	2377	protein_coding	"MAF1 homolog, negative regulator of RNA polymerase III [Source:HGNC Symbol;Acc:HGNC:24966]"	-
ENSG00000054148	1746.583477	1707.940127	1576.904692	2231.078905	2024.830453	2127.515296	1677.142765	2127.808218	-0.343252843	8.23E-08	1.78E-06	PHPT1	9	136848724	136851027	+	1612	protein_coding	phosphohistidine phosphatase 1 [Source:HGNC Symbol;Acc:HGNC:30033]	-
ENSG00000143033	1299.24027	1130.072794	1206.385858	882.0069148	954.2885412	878.2366514	1211.899641	904.8440358	0.421264385	8.23E-08	1.78E-06	MTF2	1	93079235	93139081	+	5909	protein_coding	metal response element binding transcription factor 2 [Source:HGNC Symbol;Acc:HGNC:29535]	-
ENSG00000051341	966.650321	908.620346	901.3677159	686.8002859	676.2913497	696.3533212	925.5461276	686.4816523	0.431111313	8.60E-08	1.85E-06	POLQ	3	121431427	121546641	-	9400	protein_coding	DNA polymerase theta [Source:HGNC Symbol;Acc:HGNC:9186]	-
ENSG00000124145	1706.711583	1626.202314	1568.106091	2037.916325	2047.070229	2028.778631	1633.673329	2037.921728	-0.318979309	8.62E-08	1.86E-06	SDC4	20	45325288	45348424	-	2613	protein_coding	syndecan 4 [Source:HGNC Symbol;Acc:HGNC:10661]	-
ENSG00000109756	1072.651211	1118.667518	1172.16908	796.1568791	828.9370803	891.7479845	1121.162603	838.9473146	0.418467003	8.88E-08	1.91E-06	RAPGEF2	4	159103013	159360174	+	13275	protein_coding	Rap guanine nucleotide exchange factor 2 [Source:HGNC Symbol;Acc:HGNC:16854]	-
ENSG00000196227	602.9408441	665.3077847	634.4768412	426.184106	435.6974166	463.5426586	634.2418233	441.8080604	0.521890274	8.90E-08	1.91E-06	FAM217B	20	59933764	59948680	+	5323	protein_coding	family with sequence similarity 217 member B [Source:HGNC Symbol;Acc:HGNC:16170]	-
ENSG00000158710	12635.50062	13129.37391	12456.86273	15816.84706	14651.96834	14505.97508	12740.57909	14991.59683	-0.234709025	9.07E-08	1.94E-06	TAGLN2	1	159918107	159925732	-	2487	protein_coding	transgelin 2 [Source:HGNC Symbol;Acc:HGNC:11554]	-
ENSG00000164163	2827.014571	2745.820272	2971.971644	2254.585462	2379.65596	2334.342626	2848.268829	2322.861349	0.294084327	9.08E-08	1.94E-06	ABCE1	4	145097932	145129179	+	6265	protein_coding	ATP binding cassette subfamily E member 1 [Source:HGNC Symbol;Acc:HGNC:69]	-
ENSG00000060656	1870.089102	1959.806646	1849.6613	2485.56294	2265.424386	2327.067293	1893.185683	2359.35154	-0.317469569	9.15E-08	1.95E-06	PTPRU	1	29236516	29326813	+	6682	protein_coding	"protein tyrosine phosphatase, receptor type U [Source:HGNC Symbol;Acc:HGNC:9683]"	-
ENSG00000167657	1329.387313	1381.939313	1151.639012	1825.335284	1651.808767	1652.539971	1287.655213	1709.894674	-0.408987326	9.18E-08	1.96E-06	DAPK3	19	3958453	3971123	-	3549	protein_coding	death associated protein kinase 3 [Source:HGNC Symbol;Acc:HGNC:2676]	-
ENSG00000060749	4376.183546	4320.698842	4701.385407	3530.071708	3813.110569	3707.301936	4466.089265	3683.494738	0.277862956	9.27E-08	1.97E-06	QSER1	11	32892820	32993316	+	10899	protein_coding	glutamine and serine rich 1 [Source:HGNC Symbol;Acc:HGNC:26154]	-
ENSG00000108344	2568.333499	2607.056076	2355.092004	3377.790097	2970.020905	3111.763946	2510.160526	3153.191649	-0.32892856	9.31E-08	1.98E-06	PSMD3	17	39980797	39997960	+	4964	protein_coding	"proteasome 26S subunit, non-ATPase 3 [Source:HGNC Symbol;Acc:HGNC:9560]"	-
ENSG00000186603	2143.357452	1931.293455	1801.757809	2586.743339	2462.549668	2452.826624	1958.802906	2500.706544	-0.352365765	9.33E-08	1.98E-06	HPDL	1	45326905	45328533	+	1629	protein_coding	4-hydroxyphenylpyruvate dioxygenase like [Source:HGNC Symbol;Acc:HGNC:28242]	-
ENSG00000159840	1626.967794	1534.009664	1489.896311	2124.788385	1860.053936	1975.772632	1550.291256	1986.871651	-0.357915736	9.41E-08	1.99E-06	ZYX	7	143381080	143391111	+	3482	protein_coding	zyxin [Source:HGNC Symbol;Acc:HGNC:13200]	-
ENSG00000151914	4371.32112	4378.675663	4882.245524	3050.742341	3771.663715	3679.239936	4544.080769	3500.548664	0.37637277	9.50E-08	2.01E-06	DST	6	56457987	56954628	-	42341	protein_coding	dystonin [Source:HGNC Symbol;Acc:HGNC:1090]	-
ENSG00000175115	5375.898365	5685.53024	5741.575483	7194.02859	6446.502148	6626.789218	5601.001363	6755.773319	-0.27041979	9.60E-08	2.03E-06	PACS1	11	66070363	66244747	+	9037	protein_coding	phosphofurin acidic cluster sorting protein 1 [Source:HGNC Symbol;Acc:HGNC:30032]	-
ENSG00000169239	300.4979368	266.1231139	257.1146521	403.6995728	445.8064054	434.4413258	274.5785676	427.9824347	-0.640412996	9.63E-08	2.03E-06	CA5B	X	15688830	15788409	+	8520	protein_coding	carbonic anhydrase 5B [Source:HGNC Symbol;Acc:HGNC:1378]	-
ENSG00000112651	920.9435151	996.0607977	762.5453561	1249.935639	1227.231238	1238.885312	893.183223	1238.684063	-0.471465626	9.94E-08	2.09E-06	MRPL2	6	43054029	43059806	-	2539	protein_coding	mitochondrial ribosomal protein L2 [Source:HGNC Symbol;Acc:HGNC:14056]	-
ENSG00000072778	3737.260748	3614.52215	3579.075063	4575.6025	4287.222143	4250.87326	3643.61932	4371.232634	-0.262690892	9.96E-08	2.09E-06	ACADVL	17	7217125	7225273	+	4865	protein_coding	acyl-CoA dehydrogenase very long chain [Source:HGNC Symbol;Acc:HGNC:92]	-
ENSG00000158195	6932.847222	7337.394426	7274.487173	8728.086967	8452.125522	8160.845192	7181.576274	8447.019227	-0.23414641	1.01E-07	2.11E-06	WASF2	1	27404226	27490158	-	5676	protein_coding	WAS protein family member 2 [Source:HGNC Symbol;Acc:HGNC:12733]	-
ENSG00000083720	5867.975892	6220.627787	6301.753033	5033.469357	5300.142819	5173.801243	6130.118904	5169.137807	0.245984874	1.03E-07	2.16E-06	OXCT1	5	41730065	41870519	-	4194	protein_coding	3-oxoacid CoA-transferase 1 [Source:HGNC Symbol;Acc:HGNC:8527]	-
ENSG00000054598	1834.107148	1851.456521	1703.017962	2265.827729	2166.356296	2279.25796	1796.193877	2237.147329	-0.316561549	1.04E-07	2.17E-06	FOXC1	6	1609972	1613897	+	3926	protein_coding	forkhead box C1 [Source:HGNC Symbol;Acc:HGNC:3800]	Fork
ENSG00000143322	2716.151254	2890.287105	2802.842995	2185.087814	2391.786746	2255.353294	2803.093785	2277.409285	0.299613524	1.07E-07	2.23E-06	ABL2	1	179099327	179229684	-	13257	protein_coding	"ABL proto-oncogene 2, non-receptor tyrosine kinase [Source:HGNC Symbol;Acc:HGNC:77]"	-
ENSG00000177706	547.5091858	540.800185	587.5509731	847.2580908	706.618316	830.4273189	558.6201147	794.7679086	-0.508597683	1.07E-07	2.23E-06	FAM20C	7	192969	260745	+	4629	protein_coding	"FAM20C, golgi associated secretory pathway kinase [Source:HGNC Symbol;Acc:HGNC:22140]"	-
ENSG00000196954	815.91511	885.8097934	888.6586266	605.0383471	634.8444956	653.7406553	863.4611766	631.2078327	0.452140379	1.07E-07	2.23E-06	CASP4	11	104942866	104969436	-	7256	protein_coding	caspase 4 [Source:HGNC Symbol;Acc:HGNC:1505]	-
ENSG00000150093	11262.35148	11535.48655	12020.8432	13073.73401	13780.57351	13709.84576	11606.22708	13521.38443	-0.220353619	1.08E-07	2.24E-06	ITGB1	10	32900319	33005792	-	6011	protein_coding	integrin subunit beta 1 [Source:HGNC Symbol;Acc:HGNC:6153]	-
ENSG00000131669	524.1695403	543.6515041	503.4754595	730.747328	729.8689902	720.2579875	523.7655013	726.9581019	-0.472814999	1.08E-07	2.24E-06	NINJ1	9	93121489	93134288	-	2648	protein_coding	ninjurin 1 [Source:HGNC Symbol;Acc:HGNC:7824]	-
ENSG00000243137	624.3355192	582.6195315	569.9537726	433.3382756	381.1088772	406.3793263	592.3029411	406.9421597	0.541594057	1.12E-07	2.32E-06	PSG4	19	43192702	43207299	-	6274	protein_coding	pregnancy specific beta-1-glycoprotein 4 [Source:HGNC Symbol;Acc:HGNC:9521]	-
ENSG00000159335	8398.382467	9211.661499	8328.36396	11702.17749	9679.356761	11091.76514	8646.135976	10824.43313	-0.324103902	1.14E-07	2.36E-06	PTMS	12	6765516	6770952	+	1475	protein_coding	parathymosin [Source:HGNC Symbol;Acc:HGNC:9629]	-
ENSG00000105372	8422.694598	8492.178652	7786.761233	11235.11242	9569.168783	9754.143164	8233.878161	10186.14145	-0.306941468	1.16E-07	2.40E-06	RPS19	19	41859918	41872926	+	3799	protein_coding	ribosomal protein S19 [Source:HGNC Symbol;Acc:HGNC:10402]	-
ENSG00000141574	133.2304768	131.1606776	166.1957828	259.5941557	272.9426972	240.0859958	143.528979	257.5409496	-0.844124835	1.17E-07	2.42E-06	SECTM1	17	82321024	82334074	-	2961	protein_coding	secreted and transmembrane 1 [Source:HGNC Symbol;Acc:HGNC:10707]	-
ENSG00000143418	1451.920452	1484.5868	1344.230596	1951.044265	1808.498093	1736.72597	1426.912616	1832.089443	-0.360535458	1.18E-07	2.43E-06	CERS2	1	150960583	150975004	-	4644	protein_coding	ceramide synthase 2 [Source:HGNC Symbol;Acc:HGNC:14076]	-
ENSG00000105976	2744.353326	2854.170396	2977.837378	3396.186533	3583.636524	3419.406607	2858.787033	3466.409888	-0.278102966	1.22E-07	2.51E-06	MET	7	116672390	116798386	+	7039	protein_coding	"MET proto-oncogene, receptor tyrosine kinase [Source:HGNC Symbol;Acc:HGNC:7029]"	-
ENSG00000142657	3754.765482	4055.526168	3634.799531	4631.813833	4480.303829	4768.461251	3815.030394	4626.859638	-0.278190215	1.26E-07	2.58E-06	PGD	1	10398592	10420144	+	2966	protein_coding	phosphogluconate dehydrogenase [Source:HGNC Symbol;Acc:HGNC:8891]	-
ENSG00000008952	1987.759815	2070.05765	2176.187132	1627.062582	1626.536295	1723.214637	2078.001532	1658.937838	0.325000078	1.27E-07	2.60E-06	SEC62	3	169966635	169998373	+	7928	protein_coding	"SEC62 homolog, preprotein translocation factor [Source:HGNC Symbol;Acc:HGNC:11846]"	-
ENSG00000091542	1112.523106	1117.717078	1066.585876	1436.966074	1398.073149	1378.155976	1098.94202	1404.3984	-0.353796672	1.29E-07	2.64E-06	ALKBH5	17	18183078	18209954	+	3190	protein_coding	"alkB homolog 5, RNA demethylase [Source:HGNC Symbol;Acc:HGNC:25996]"	-
ENSG00000075239	2204.624022	2278.203943	2215.292022	1835.555526	1847.92315	1765.827303	2232.706662	1816.435326	0.297655399	1.31E-07	2.68E-06	ACAT1	11	108121516	108147776	+	5584	protein_coding	acetyl-CoA acetyltransferase 1 [Source:HGNC Symbol;Acc:HGNC:93]	-
ENSG00000170604	770.2083041	848.7426454	757.6572449	1242.78147	1071.552811	996.7206494	792.2027314	1103.684977	-0.478308654	1.32E-07	2.69E-06	IRF2BP1	19	45883607	45886170	-	2564	protein_coding	interferon regulatory factor 2 binding protein 1 [Source:HGNC Symbol;Acc:HGNC:21728]	-
ENSG00000161671	1197.129321	1183.297417	1074.406854	1607.644122	1547.686183	1392.706642	1151.611198	1516.012316	-0.396662341	1.32E-07	2.70E-06	EMC10	19	50476400	50490870	+	10748	protein_coding	ER membrane protein complex subunit 10 [Source:HGNC Symbol;Acc:HGNC:27609]	-
ENSG00000143368	2931.07049	3200.130445	2890.828998	4073.788601	3657.432142	3556.598605	3007.343311	3762.606449	-0.323178665	1.35E-07	2.74E-06	SF3B4	1	149923317	149928344	-	2245	protein_coding	splicing factor 3b subunit 4 [Source:HGNC Symbol;Acc:HGNC:10771]	-
ENSG00000139372	1579.316017	1594.837804	1693.24174	1226.429082	1321.244834	1277.340644	1622.465187	1275.004854	0.347582639	1.36E-07	2.76E-06	TDG	12	103965804	103988874	+	4903	protein_coding	thymine DNA glycosylase [Source:HGNC Symbol;Acc:HGNC:11700]	-
ENSG00000066279	4343.119048	4239.911468	4801.102877	3111.041771	3684.726412	3688.593936	4461.377798	3494.787373	0.352249239	1.39E-07	2.82E-06	ASPM	1	197084128	197146694	-	10887	protein_coding	abnormal spindle microtubule assembly [Source:HGNC Symbol;Acc:HGNC:19048]	-
ENSG00000167815	2432.185566	2760.076867	2492.936741	3464.662157	3089.306972	3125.275279	2561.733058	3226.414803	-0.332696231	1.42E-07	2.87E-06	PRDX2	19	12796820	12801859	-	2093	protein_coding	peroxiredoxin 2 [Source:HGNC Symbol;Acc:HGNC:9353]	-
ENSG00000168066	4241.980584	4563.060963	4603.623182	5786.701219	5132.333606	5411.808573	4469.55491	5443.614466	-0.284395488	1.44E-07	2.91E-06	SF1	11	64764606	64778786	-	5972	protein_coding	splicing factor 1 [Source:HGNC Symbol;Acc:HGNC:12950]	-
ENSG00000101160	3579.71814	3712.417439	3370.841523	4451.937568	4147.718098	4302.839925	3554.325701	4300.831864	-0.274931877	1.47E-07	2.96E-06	CTSZ	20	58995185	59007247	-	2038	protein_coding	cathepsin Z [Source:HGNC Symbol;Acc:HGNC:2547]	-
ENSG00000119899	287.8556288	256.618717	303.062898	421.0739848	473.1006751	419.8906594	282.5124146	438.0217731	-0.633237443	1.48E-07	2.98E-06	SLC17A5	6	73593379	73654155	-	3604	protein_coding	solute carrier family 17 member 5 [Source:HGNC Symbol;Acc:HGNC:10933]	-
ENSG00000124006	581.546169	615.8849207	511.2964375	904.491448	753.1196644	798.2079861	569.5758424	818.6063662	-0.52297675	1.49E-07	3.00E-06	OBSL1	2	219550729	219571859	-	9611	protein_coding	obscurin like 1 [Source:HGNC Symbol;Acc:HGNC:29092]	-
ENSG00000113387	4761.287698	5183.698083	5229.301423	4305.788102	4209.38293	4138.625261	5058.095735	4217.932098	0.262059657	1.50E-07	3.01E-06	SUB1	5	32531633	32604079	+	9324	protein_coding	"SUB1 homolog, transcriptional regulator [Source:HGNC Symbol;Acc:HGNC:19985]"	PC4
ENSG00000111540	1755.335844	1776.371785	1781.227742	2236.189026	2162.312701	2128.55463	1770.978457	2175.685452	-0.296948762	1.50E-07	3.01E-06	RAB5B	12	55973913	55996683	+	6588	protein_coding	"RAB5B, member RAS oncogene family [Source:HGNC Symbol;Acc:HGNC:9784]"	-
ENSG00000122417	1248.671038	1250.778635	1291.438994	909.6015692	997.757193	1003.995983	1263.629556	970.4515816	0.380845699	1.51E-07	3.02E-06	ODF2L	1	86346824	86396342	-	10898	protein_coding	outer dense fiber of sperm tails 2 like [Source:HGNC Symbol;Acc:HGNC:29225]	-
ENSG00000187109	9578.979539	9840.852576	10286.54133	8487.911272	8513.790354	8569.303184	9902.124482	8523.66827	0.216255006	1.55E-07	3.10E-06	NAP1L1	12	76036587	76085033	-	17355	protein_coding	nucleosome assembly protein 1 like 1 [Source:HGNC Symbol;Acc:HGNC:7637]	-
ENSG00000174684	509.5822618	533.1966675	504.4530818	789.0027094	721.7817992	672.448655	515.7440037	727.7443879	-0.496786323	1.56E-07	3.11E-06	B4GAT1	11	66345372	66347692	-	2072	protein_coding	"beta-1,4-glucuronyltransferase 1 [Source:HGNC Symbol;Acc:HGNC:15685]"	-
ENSG00000054654	3178.081739	3255.255947	3570.276462	2396.646831	2778.961017	2726.171286	3334.538049	2633.926378	0.34022852	1.59E-07	3.17E-06	SYNE2	14	63852983	64226433	+	31374	protein_coding	spectrin repeat containing nuclear envelope protein 2 [Source:HGNC Symbol;Acc:HGNC:17084]	-
ENSG00000165494	1783.537916	1823.89377	1898.542412	1210.076694	1429.411014	1519.505307	1835.324699	1386.331005	0.40484718	1.62E-07	3.22E-06	PCF11	11	83156988	83187451	+	9951	protein_coding	"PCF11, cleavage and polyadenylation factor subunit [Source:HGNC Symbol;Acc:HGNC:30097]"	-
ENSG00000118680	3736.288263	3904.406257	3888.003694	3259.235285	3272.279669	3132.550612	3842.899405	3221.355189	0.254493313	1.63E-07	3.23E-06	MYL12B	18	3261479	3278431	+	1932	protein_coding	myosin light chain 12B [Source:HGNC Symbol;Acc:HGNC:29827]	-
ENSG00000089127	226.5890591	209.0967323	196.5020725	365.8846761	347.7492142	314.9179945	210.729288	342.8506283	-0.702341075	1.64E-07	3.25E-06	OAS1	12	112906777	112933222	+	4947	protein_coding	2'-5'-oligoadenylate synthetase 1 [Source:HGNC Symbol;Acc:HGNC:8086]	-
ENSG00000124831	2720.041195	2798.094455	2950.463955	2242.321172	2348.318095	2341.617959	2822.866535	2310.752408	0.288768969	1.66E-07	3.28E-06	LRRFIP1	2	237627576	237813682	+	11901	protein_coding	LRR binding FLII interacting protein 1 [Source:HGNC Symbol;Acc:HGNC:6702]	-
ENSG00000141696	770.2083041	753.6986761	741.0376666	980.1212414	984.6155076	1031.018649	754.9815489	998.5851326	-0.403352755	1.66E-07	3.29E-06	P3H4	17	41801947	41812604	-	3740	protein_coding	prolyl 3-hydroxylase family member 4 (non-enzymatic) [Source:HGNC Symbol;Acc:HGNC:16946]	-
ENSG00000185215	1995.539697	1899.928945	1753.854319	2363.942056	2342.252701	2336.421293	1883.107654	2347.538683	-0.317985991	1.67E-07	3.30E-06	TNFAIP2	14	103123442	103137439	+	5029	protein_coding	TNF alpha induced protein 2 [Source:HGNC Symbol;Acc:HGNC:11895]	-
ENSG00000145391	2795.895043	2836.112042	2923.090532	2242.321172	2450.418881	2311.477293	2851.699206	2334.739115	0.288474287	1.70E-07	3.35E-06	SETD7	4	139495941	139606699	-	13916	protein_coding	SET domain containing lysine methyltransferase 7 [Source:HGNC Symbol;Acc:HGNC:30412]	-
ENSG00000148248	6375.613184	6451.584632	6138.490117	8099.542062	7380.572711	7229.602541	6321.895978	7569.905772	-0.259910383	1.73E-07	3.41E-06	SURF4	9	133361449	133376166	-	3446	protein_coding	surfeit 4 [Source:HGNC Symbol;Acc:HGNC:11476]	-
ENSG00000228589	211.0292954	242.3621216	336.3020545	164.5459018	109.1770789	88.3433318	263.2311572	120.6887708	1.124456474	1.80E-07	3.54E-06	SPCS2P4	1	28095742	28096422	-	681	processed_pseudogene	signal peptidase complex subunit 2 pseudogene 4 [Source:HGNC Symbol;Acc:HGNC:45237]	-
ENSG00000100519	1306.047667	1358.178321	1324.678151	1026.112332	1012.920676	1072.591981	1329.634713	1037.20833	0.358490405	1.80E-07	3.54E-06	PSMC6	14	52707172	52728587	+	7482	protein_coding	"proteasome 26S subunit, ATPase 6 [Source:HGNC Symbol;Acc:HGNC:9553]"	-
ENSG00000170889	8107.609382	7747.984373	6899.080229	10039.34406	8944.433276	9164.841174	7584.891328	9382.872837	-0.306875023	1.83E-07	3.58E-06	RPS9	19	54200742	54249003	+	4371	protein_coding	ribosomal protein S9 [Source:HGNC Symbol;Acc:HGNC:10442]	-
ENSG00000175040	213.9467511	190.0879385	167.173405	354.6424095	276.9862927	353.3733272	190.4026982	328.3340098	-0.785733659	1.87E-07	3.66E-06	CHST2	3	143119331	143124014	+	4582	protein_coding	carbohydrate sulfotransferase 2 [Source:HGNC Symbol;Acc:HGNC:1970]	-
ENSG00000165724	1170.87222	1129.122355	1031.391475	1406.305347	1468.83607	1429.083309	1110.462017	1434.741575	-0.369576373	1.89E-07	3.69E-06	ZMYND19	9	137582079	137590490	-	2372	protein_coding	zinc finger MYND-type containing 19 [Source:HGNC Symbol;Acc:HGNC:21146]	-
ENSG00000058262	8390.602585	8700.324945	8327.386338	9907.502934	9749.108783	9651.249166	8472.771289	9769.286961	-0.205393226	1.91E-07	3.73E-06	SEC61A1	3	128051641	128071683	+	4697	protein_coding	Sec61 translocon alpha 1 subunit [Source:HGNC Symbol;Acc:HGNC:18276]	-
ENSG00000164684	485.270131	473.3189668	509.341193	289.2328585	348.760113	335.7046608	489.3100969	324.5658775	0.592096702	1.94E-07	3.77E-06	ZNF704	8	80628451	80874781	-	15008	protein_coding	zinc finger protein 704 [Source:HGNC Symbol;Acc:HGNC:32291]	-
ENSG00000092758	1612.380515	1609.094399	1539.755046	1984.771064	1958.111127	1941.474633	1587.076654	1961.452275	-0.305511128	1.94E-07	3.77E-06	COL9A3	20	62816244	62841159	+	4841	protein_coding	collagen type IX alpha 3 chain [Source:HGNC Symbol;Acc:HGNC:2219]	-
ENSG00000124155	3241.29328	3279.967379	3278.945031	4219.938066	3828.274053	3811.235267	3266.73523	3953.149129	-0.275164121	1.95E-07	3.80E-06	PIGT	20	45416067	45456934	+	19670	protein_coding	phosphatidylinositol glycan anchor biosynthesis class T [Source:HGNC Symbol;Acc:HGNC:14938]	-
ENSG00000137868	502.7748651	566.4620567	502.4978373	838.0598727	671.2368553	760.7919868	523.9115864	756.6962382	-0.530034229	1.99E-07	3.85E-06	STRA6	15	74179466	74212267	-	7690	protein_coding	stimulated by retinoic acid 6 [Source:HGNC Symbol;Acc:HGNC:30650]	-
ENSG00000143217	162.4050338	152.0703508	147.62096	281.0566646	240.5939331	275.4233285	154.0321149	265.6913087	-0.786332133	1.99E-07	3.85E-06	NECTIN4	1	161070995	161089599	-	3502	protein_coding	nectin cell adhesion molecule 4 [Source:HGNC Symbol;Acc:HGNC:19688]	-
ENSG00000111275	293.6905402	311.7442191	275.6894749	426.184106	447.8282031	459.3853254	293.7080781	444.4658782	-0.597356885	2.00E-07	3.86E-06	ALDH2	12	111766887	111817529	+	9720	protein_coding	aldehyde dehydrogenase 2 family member [Source:HGNC Symbol;Acc:HGNC:404]	-
ENSG00000088832	3242.265765	3225.792316	3129.368827	3867.339705	3748.413041	3774.858601	3199.142303	3796.870449	-0.247095275	2.01E-07	3.88E-06	FKBP1A	20	1368978	1393172	-	2577	protein_coding	FK506 binding protein 1A [Source:HGNC Symbol;Acc:HGNC:3711]	-
ENSG00000173227	1922.603304	1808.686735	1722.570407	2348.611692	2202.748656	2248.077961	1817.953482	2266.479436	-0.318108925	2.04E-07	3.92E-06	SYT12	11	67006778	67050863	+	10830	protein_coding	synaptotagmin 12 [Source:HGNC Symbol;Acc:HGNC:18381]	-
ENSG00000177542	1082.376064	1013.168712	910.1663161	1461.494656	1260.590901	1320.992644	1001.903697	1347.692734	-0.427650471	2.04E-07	3.92E-06	SLC25A22	11	790475	798333	-	4647	protein_coding	solute carrier family 25 member 22 [Source:HGNC Symbol;Acc:HGNC:19954]	-
ENSG00000175832	439.563325	422.9456631	371.4964556	671.4699224	583.2886528	568.5153235	411.3351479	607.7579662	-0.56309861	2.05E-07	3.93E-06	ETV4	17	43527844	43579620	-	3607	protein_coding	ETS variant 4 [Source:HGNC Symbol;Acc:HGNC:3493]	ETS
ENSG00000198899	64203.47504	67426.09266	59675.03985	108097.4593	88144.3168	89034.48845	63768.20252	95092.08818	-0.576486999	2.07E-07	3.98E-06	MT-ATP6	MT	8527	9207	+	681	protein_coding	mitochondrially encoded ATP synthase membrane subunit 6 [Source:HGNC Symbol;Acc:HGNC:7414]	-
ENSG00000039523	1453.865422	1396.195908	1317.834795	1989.881186	1739.75697	1694.113304	1389.298709	1807.917153	-0.379985611	2.10E-07	4.02E-06	RIPOR1	16	67518418	67546788	+	6729	protein_coding	RHO family interacting cell polarization regulator 1 [Source:HGNC Symbol;Acc:HGNC:25836]	-
ENSG00000163283	6326.988922	6861.22414	5963.495734	8448.052327	7826.379117	7357.440539	6383.902932	7877.290661	-0.303226917	2.13E-07	4.08E-06	ALPP	2	232378534	232382889	+	3059	protein_coding	"alkaline phosphatase, placental [Source:HGNC Symbol;Acc:HGNC:439]"	-
ENSG00000221968	1676.564541	1761.16475	1624.808182	2135.008627	2020.786858	2133.751296	1687.512491	2096.515594	-0.312909068	2.17E-07	4.14E-06	FADS3	11	61873519	61892051	-	6283	protein_coding	fatty acid desaturase 3 [Source:HGNC Symbol;Acc:HGNC:3576]	-
ENSG00000115255	81.68875952	76.98561509	58.65733509	155.3476837	134.4495508	182.9226635	72.44390323	157.5732993	-1.12021892	2.17E-07	4.14E-06	REEP6	19	1490747	1497927	+	2449	protein_coding	receptor accessory protein 6 [Source:HGNC Symbol;Acc:HGNC:30078]	-
ENSG00000174437	8369.20791	8519.741403	8418.305207	10607.58954	9552.994401	9708.412498	8435.751507	9956.332145	-0.239088596	2.18E-07	4.14E-06	ATP2A2	12	110280756	110351093	+	13745	protein_coding	ATPase sarcoplasmic/endoplasmic reticulum Ca2+ transporting 2 [Source:HGNC Symbol;Acc:HGNC:812]	-
ENSG00000126247	5086.097765	5745.407941	5575.3797	7266.592311	6539.504844	6385.663889	5468.961802	6730.587015	-0.299445473	2.20E-07	4.18E-06	CAPNS1	19	36139575	36150353	+	3478	protein_coding	calpain small subunit 1 [Source:HGNC Symbol;Acc:HGNC:1481]	-
ENSG00000177697	2767.692971	2829.458964	2418.63745	3467.728229	3197.473152	3384.069275	2671.929795	3349.756885	-0.326027943	2.20E-07	4.19E-06	CD151	11	832843	839831	+	3938	protein_coding	CD151 molecule (Raph blood group) [Source:HGNC Symbol;Acc:HGNC:1630]	-
ENSG00000111786	1873.006558	1555.869777	1459.590021	2148.294942	2099.63697	2238.723961	1629.488785	2162.218625	-0.408076071	2.21E-07	4.19E-06	SRSF9	12	120461668	120469793	-	3744	protein_coding	serine and arginine rich splicing factor 9 [Source:HGNC Symbol;Acc:HGNC:10791]	-
ENSG00000179869	281.0482322	301.2893825	333.3691878	166.5899503	187.0162925	193.3159966	305.2356008	182.3074132	0.743585693	2.22E-07	4.20E-06	ABCA13	7	48171458	48647496	+	19074	protein_coding	ATP binding cassette subfamily A member 13 [Source:HGNC Symbol;Acc:HGNC:14638]	-
ENSG00000138688	832.4473589	849.6930851	998.1523188	584.5978624	687.4112373	624.6393225	893.4309209	632.2161407	0.498667848	2.24E-07	4.23E-06	KIAA1109	4	122152333	122362758	+	20470	protein_coding	KIAA1109 [Source:HGNC Symbol;Acc:HGNC:26953]	-
ENSG00000096433	5668.61642	5863.262463	5843.248197	7093.870215	6781.109676	6548.83922	5791.709026	6807.939704	-0.233246128	2.29E-07	4.32E-06	ITPR3	6	33620365	33696574	+	9870	protein_coding	"inositol 1,4,5-trisphosphate receptor type 3 [Source:HGNC Symbol;Acc:HGNC:6182]"	-
ENSG00000167680	142.9553292	119.7554012	121.2251592	239.153671	209.2560678	246.3219957	127.9786299	231.5772448	-0.855545453	2.37E-07	4.46E-06	SEMA6B	19	4542593	4559808	-	4412	protein_coding	semaphorin 6B [Source:HGNC Symbol;Acc:HGNC:10739]	-
ENSG00000175445	3685.719031	3864.48779	3972.079208	3124.328086	3279.355962	3215.697277	3840.762009	3206.460442	0.260391878	2.44E-07	4.60E-06	LPL	8	19901717	19967259	+	4383	protein_coding	lipoprotein lipase [Source:HGNC Symbol;Acc:HGNC:6677]	-
ENSG00000108448	1792.290283	1871.415754	1861.392767	2438.549825	2263.402589	2172.206629	1841.699602	2291.386347	-0.315214453	2.47E-07	4.65E-06	TRIM16L	17	18697998	18736118	+	4329	protein_coding	tripartite motif containing 16 like [Source:HGNC Symbol;Acc:HGNC:32670]	-
ENSG00000143079	2111.26544	2258.244709	2412.771717	1779.344193	1870.162925	1746.07997	2260.760622	1798.529029	0.329879505	2.49E-07	4.68E-06	CTTNBP2NL	1	112396181	112463456	+	7404	protein_coding	CTTNBP2 N-terminal like [Source:HGNC Symbol;Acc:HGNC:25330]	-
ENSG00000176170	1145.587604	1171.892141	974.6893847	1509.529795	1414.247531	1428.043975	1097.38971	1450.6071	-0.40237711	2.50E-07	4.69E-06	SPHK1	17	76376584	76387860	+	4416	protein_coding	sphingosine kinase 1 [Source:HGNC Symbol;Acc:HGNC:11240]	-
ENSG00000125351	919.9710298	978.9528832	1050.94392	699.0645767	735.9343835	756.6346535	983.2892778	730.5445379	0.428665237	2.52E-07	4.71E-06	UPF3B	X	119805311	119852998	-	3081	protein_coding	"UPF3B, regulator of nonsense mediated mRNA decay [Source:HGNC Symbol;Acc:HGNC:20439]"	-
ENSG00000120738	102.1109494	98.84572802	87.00838038	197.2506774	162.7547194	200.5913298	95.9883526	186.8655755	-0.960554323	2.52E-07	4.72E-06	EGR1	5	138465490	138469315	+	3138	protein_coding	early growth response 1 [Source:HGNC Symbol;Acc:HGNC:3238]	zf-C2H2
ENSG00000104897	938.4482493	1017.920911	924.8306499	1340.895796	1171.6318	1288.773311	960.3999366	1267.100302	-0.399550812	2.57E-07	4.80E-06	SF3A2	19	2236504	2248679	+	3134	protein_coding	splicing factor 3a subunit 2 [Source:HGNC Symbol;Acc:HGNC:10766]	-
ENSG00000173039	2173.504494	2309.568453	2228.978733	3006.795299	2842.647646	2564.035289	2237.35056	2804.492745	-0.325992845	2.58E-07	4.81E-06	RELA	11	65653596	65663094	-	5464	protein_coding	"RELA proto-oncogene, NF-kB subunit [Source:HGNC Symbol;Acc:HGNC:9955]"	RHD
ENSG00000115234	1462.61779	1655.665944	1401.910309	2011.343694	1969.231015	1845.855968	1506.731347	1942.143559	-0.366078393	2.59E-07	4.81E-06	SNX17	2	27370496	27377533	+	3765	protein_coding	sorting nexin 17 [Source:HGNC Symbol;Acc:HGNC:14979]	-
ENSG00000096746	3982.327027	3843.578116	4090.3715	3058.918535	3411.783715	3346.653275	3972.092214	3272.451842	0.279471223	2.62E-07	4.86E-06	HNRNPH3	10	68331174	68343191	+	5373	protein_coding	heterogeneous nuclear ribonucleoprotein H3 [Source:HGNC Symbol;Acc:HGNC:5043]	-
ENSG00000160932	3227.678486	3417.781134	3238.862519	4519.391167	3804.012479	3994.157931	3294.774047	4105.853859	-0.317439621	2.64E-07	4.90E-06	LY6E	8	143017982	143023832	+	2640	protein_coding	lymphocyte antigen 6 family member E [Source:HGNC Symbol;Acc:HGNC:6727]	-
ENSG00000178531	671.0148103	815.4772561	669.6712423	1112.984392	923.9615749	1008.153316	718.7211029	1015.033094	-0.497637286	2.66E-07	4.93E-06	CTXN1	19	7924485	7926166	-	1274	protein_coding	cortexin 1 [Source:HGNC Symbol;Acc:HGNC:31108]	-
ENSG00000104408	5919.51761	6559.934757	6665.428511	5608.869002	4954.415403	4968.013247	6381.626959	5177.099217	0.30178406	2.66E-07	4.93E-06	EIF3E	8	108201216	108435333	-	6005	protein_coding	eukaryotic translation initiation factor 3 subunit E [Source:HGNC Symbol;Acc:HGNC:3277]	-
ENSG00000179091	2913.565756	3053.762732	2614.1619	3936.837353	3464.350456	3467.21594	2860.496796	3622.80125	-0.340748916	2.69E-07	4.97E-06	CYC1	8	144095027	144097525	+	1975	protein_coding	cytochrome c1 [Source:HGNC Symbol;Acc:HGNC:2579]	-
ENSG00000136026	2747.270781	2765.779505	2684.550703	3337.931152	3252.061692	3198.028611	2732.533663	3262.673818	-0.255806068	2.71E-07	5.00E-06	CKAP4	12	106237877	106304279	-	3638	protein_coding	cytoskeleton associated protein 4 [Source:HGNC Symbol;Acc:HGNC:16991]	-
ENSG00000071655	662.2624433	700.4740533	650.1187972	958.6587324	827.9261814	973.8553164	670.9517646	920.1467434	-0.455312998	2.73E-07	5.03E-06	MBD3	19	1573596	1592801	-	7845	protein_coding	methyl-CpG binding domain protein 3 [Source:HGNC Symbol;Acc:HGNC:6918]	MBD
ENSG00000075391	1437.333173	1419.956901	1493.8068	1149.777264	1183.762587	1060.119982	1450.365625	1131.219944	0.358288611	2.76E-07	5.08E-06	RASAL2	1	178094141	178484147	+	16044	protein_coding	RAS protein activator like 2 [Source:HGNC Symbol;Acc:HGNC:9874]	-
ENSG00000155252	961.7878948	1046.434101	1019.660008	1373.600572	1257.558205	1288.773311	1009.294002	1306.644029	-0.372407896	2.78E-07	5.12E-06	PI4K2A	10	97640686	97676434	+	4189	protein_coding	phosphatidylinositol 4-kinase type 2 alpha [Source:HGNC Symbol;Acc:HGNC:30031]	-
ENSG00000105698	1981.924904	1965.509284	1825.220743	2563.236781	2324.056521	2318.752626	1924.21831	2402.01531	-0.319925064	2.82E-07	5.17E-06	USF2	19	35268978	35279821	+	4952	protein_coding	"upstream transcription factor 2, c-fos interacting [Source:HGNC Symbol;Acc:HGNC:12594]"	bHLH
ENSG00000169738	532.9219073	498.0303988	414.5118346	751.1878127	687.4112373	667.2519884	481.8213803	701.9503462	-0.542750682	2.84E-07	5.20E-06	DCXR	17	82035136	82037732	-	1902	protein_coding	dicarbonyl and L-xylulose reductase [Source:HGNC Symbol;Acc:HGNC:18985]	-
ENSG00000074800	73339.9738	78072.9181	72419.32352	98159.29563	86404.55983	84548.72586	74610.73847	89704.19378	-0.265789881	2.89E-07	5.29E-06	ENO1	1	8861000	8879250	-	5276	protein_coding	enolase 1 [Source:HGNC Symbol;Acc:HGNC:3350]	-
ENSG00000244038	2708.371372	2734.414995	2874.209419	3515.763368	3394.598434	3189.713945	2772.331929	3366.691916	-0.280337935	2.90E-07	5.30E-06	DDOST	1	20651767	20661544	-	2721	protein_coding	dolichyl-diphosphooligosaccharide--protein glycosyltransferase non-catalytic subunit [Source:HGNC Symbol;Acc:HGNC:2728]	-
ENSG00000126903	483.3251605	441.0040173	387.1384116	726.6592311	574.1905629	662.0553218	437.1558631	654.3017053	-0.581589847	2.92E-07	5.34E-06	SLC10A3	X	154487306	154490690	-	2247	protein_coding	solute carrier family 10 member 3 [Source:HGNC Symbol;Acc:HGNC:22979]	-
ENSG00000106628	2954.410136	2983.430195	2805.775862	3925.595087	3427.958097	3458.901273	2914.538731	3604.151486	-0.306354725	2.93E-07	5.35E-06	POLD2	7	44114681	44124358	-	3695	protein_coding	"DNA polymerase delta 2, accessory subunit [Source:HGNC Symbol;Acc:HGNC:9176]"	-
ENSG00000149823	1812.712473	1770.669147	1634.584404	2540.752248	2114.800454	2135.829963	1739.322008	2263.794222	-0.380182378	2.96E-07	5.38E-06	VPS51	11	65089324	65111860	+	4878	protein_coding	"VPS51, GARP complex subunit [Source:HGNC Symbol;Acc:HGNC:1172]"	-
ENSG00000116670	961.7878948	900.0663888	826.0908025	1304.102924	1144.33753	1156.77798	895.9816954	1201.739478	-0.423539182	2.98E-07	5.42E-06	MAD2L2	1	11674480	11691650	-	3324	protein_coding	mitotic arrest deficient 2 like 2 [Source:HGNC Symbol;Acc:HGNC:6764]	-
ENSG00000141985	2802.70244	3007.191187	2708.991259	3967.49808	3447.165175	3345.613942	2839.628295	3586.759066	-0.336927681	3.11E-07	5.65E-06	SH3GL1	19	4360370	4400547	-	3685	protein_coding	"SH3 domain containing GRB2 like 1, endophilin A2 [Source:HGNC Symbol;Acc:HGNC:10830]"	-
ENSG00000183751	1662.949747	1776.371785	1768.518653	2342.479547	2072.342701	2125.43663	1735.946729	2180.086292	-0.328615277	3.12E-07	5.65E-06	TBL3	16	1972037	1982933	+	7139	protein_coding	transducin beta like 3 [Source:HGNC Symbol;Acc:HGNC:11587]	-
ENSG00000156976	4696.131187	4704.676478	5075.81473	3844.855172	4092.11866	4128.231928	4825.540798	4021.735253	0.262845294	3.18E-07	5.75E-06	EIF4A2	3	186783205	186789900	+	6133	protein_coding	eukaryotic translation initiation factor 4A2 [Source:HGNC Symbol;Acc:HGNC:3284]	-
ENSG00000089009	12878.62193	13981.91832	13522.47098	12028.20322	11117.86586	11233.11447	13461.00374	11459.72785	0.232232918	3.31E-07	5.99E-06	RPL6	12	112405190	112418838	-	4447	protein_coding	ribosomal protein L6 [Source:HGNC Symbol;Acc:HGNC:10362]	-
ENSG00000175334	2904.813389	2865.575673	2750.051393	3856.097439	3370.336861	3336.259942	2840.146818	3520.89808	-0.309977536	3.42E-07	6.18E-06	BANF1	11	66002079	66004149	+	1645	protein_coding	barrier to autointegration factor 1 [Source:HGNC Symbol;Acc:HGNC:17397]	-
ENSG00000182446	4220.585909	4386.279181	4041.490388	5283.865295	5043.374504	4825.624583	4216.118492	5050.954794	-0.260612795	3.44E-07	6.20E-06	NPLOC4	17	81556887	81648465	-	9574	protein_coding	"NPL4 homolog, ubiquitin recognition factor [Source:HGNC Symbol;Acc:HGNC:18261]"	-
ENSG00000135968	1603.628148	1570.126372	1753.854319	1226.429082	1285.863373	1343.857977	1642.53628	1285.383477	0.353693273	3.49E-07	6.29E-06	GCC2	2	108448561	108509415	+	13282	protein_coding	GRIP and coiled-coil domain containing 2 [Source:HGNC Symbol;Acc:HGNC:23218]	-
ENSG00000101199	2166.697098	2015.882588	1969.908837	2659.307059	2467.604162	2471.534624	2050.829507	2532.815282	-0.304559693	3.63E-07	6.52E-06	ARFGAP1	20	63272785	63289793	+	6613	protein_coding	ADP ribosylation factor GTPase activating protein 1 [Source:HGNC Symbol;Acc:HGNC:15852]	-
ENSG00000079435	201.3044431	181.5339813	189.6587168	320.9156098	282.0407871	334.6653275	190.8323804	312.5405748	-0.711644182	3.63E-07	6.52E-06	LIPE	19	42401507	42427426	-	5206	protein_coding	"lipase E, hormone sensitive type [Source:HGNC Symbol;Acc:HGNC:6621]"	-
ENSG00000124172	2898.978478	2960.619642	2737.342304	2317.950965	2107.724161	2460.101957	2865.646808	2295.259028	0.320415964	3.66E-07	6.56E-06	ATP5F1E	20	59025467	59032382	-	5126	protein_coding	ATP synthase F1 subunit epsilon [Source:HGNC Symbol;Acc:HGNC:838]	-
ENSG00000125648	1579.316017	1550.167138	1432.216598	2023.607985	1874.206521	1848.973968	1520.566585	1915.596158	-0.333141005	3.73E-07	6.68E-06	SLC25A23	19	6436079	6465203	-	4859	protein_coding	solute carrier family 25 member 23 [Source:HGNC Symbol;Acc:HGNC:19375]	-
ENSG00000110917	2248.385857	2340.932963	2245.598312	2774.795798	2778.961017	2678.361953	2278.30571	2744.039589	-0.268318466	3.92E-07	7.01E-06	MLEC	12	120686869	120701864	+	6723	protein_coding	malectin [Source:HGNC Symbol;Acc:HGNC:28973]	-
ENSG00000115380	1614.325486	1528.307025	1456.657155	1180.437991	1240.372924	1201.469312	1533.096555	1207.426743	0.344485828	3.94E-07	7.04E-06	EFEMP1	2	55865967	55924139	-	3962	protein_coding	EGF containing fibulin extracellular matrix protein 1 [Source:HGNC Symbol;Acc:HGNC:3218]	-
ENSG00000173621	1477.205068	1553.968897	1433.194221	1933.669853	1765.029442	1905.097967	1488.122729	1867.93242	-0.327742453	4.01E-07	7.14E-06	LRFN4	11	66856647	66860475	+	2828	protein_coding	leucine rich repeat and fibronectin type III domain containing 4 [Source:HGNC Symbol;Acc:HGNC:28456]	-
ENSG00000173230	3652.654533	3612.621271	4051.26661	2872.910125	3124.688433	3187.635278	3772.180805	3061.744612	0.301007304	4.06E-07	7.23E-06	GOLGB1	3	121663199	121749767	-	11865	protein_coding	golgin B1 [Source:HGNC Symbol;Acc:HGNC:4429]	-
ENSG00000072832	834.3923294	805.0224195	863.2404481	1106.852247	1049.313036	1103.771981	834.218399	1086.645754	-0.381442539	4.11E-07	7.31E-06	CRMP1	4	5748084	5893058	-	5823	protein_coding	collapsin response mediator protein 1 [Source:HGNC Symbol;Acc:HGNC:2365]	-
ENSG00000144677	471.6553377	482.8233638	504.4530818	681.6901647	636.8662934	714.0219876	486.3105944	677.5261486	-0.478267158	4.16E-07	7.39E-06	CTDSPL	3	37861960	37984469	+	5796	protein_coding	CTD small phosphatase like [Source:HGNC Symbol;Acc:HGNC:16890]	-
ENSG00000013441	840.2272408	795.5180226	884.7481376	534.5186749	638.8880911	639.1899889	840.164467	604.1989183	0.475555341	4.25E-07	7.54E-06	CLK1	2	200853009	200864744	-	5170	protein_coding	CDC like kinase 1 [Source:HGNC Symbol;Acc:HGNC:2068]	-
ENSG00000103018	3742.123174	3868.289548	3989.676408	4650.210269	4600.600796	4446.267923	3866.696377	4565.692996	-0.239779147	4.44E-07	7.87E-06	CYB5B	16	69424525	69466266	+	6903	protein_coding	cytochrome b5 type B [Source:HGNC Symbol;Acc:HGNC:24374]	-
ENSG00000204525	2746.298296	2503.45815	2347.271026	3124.328086	3078.187085	3177.241945	2532.342491	3126.585705	-0.304079886	4.55E-07	8.04E-06	HLA-C	6	31268749	31272130	-	2507	protein_coding	"major histocompatibility complex, class I, C [Source:HGNC Symbol;Acc:HGNC:4933]"	-
ENSG00000180448	867.4568273	856.3461629	849.5537365	1168.173701	1042.236744	1155.738647	857.7855756	1122.049697	-0.387310456	4.62E-07	8.16E-06	ARHGAP45	19	1065923	1086628	+	6238	protein_coding	Rho GTPase activating protein 45 [Source:HGNC Symbol;Acc:HGNC:17102]	-
ENSG00000084234	20299.65674	21187.20162	21891.89508	24550.04415	24325.25971	23790.33959	21126.25115	24221.88115	-0.197283065	4.67E-07	8.23E-06	APLP2	11	130068147	130144811	+	7463	protein_coding	amyloid beta precursor like protein 2 [Source:HGNC Symbol;Acc:HGNC:598]	-
ENSG00000100297	3442.597723	3773.245579	3488.156193	4778.985323	4256.895177	4153.175928	3567.999832	4396.352143	-0.301145285	4.69E-07	8.25E-06	MCM5	22	35400063	35425430	+	7338	protein_coding	minichromosome maintenance complex component 5 [Source:HGNC Symbol;Acc:HGNC:6948]	-
ENSG00000055044	1829.244722	1849.555642	1937.647302	1486.023238	1519.381014	1541.331307	1872.149222	1515.578519	0.304813016	4.70E-07	8.27E-06	NOP58	2	202265716	202303666	+	3299	protein_coding	NOP58 ribonucleoprotein [Source:HGNC Symbol;Acc:HGNC:29926]	-
ENSG00000187840	1508.324595	1568.225493	1507.493512	1973.528798	1829.72697	1875.996634	1528.014533	1893.084134	-0.308985414	4.78E-07	8.40E-06	EIF4EBP1	8	38030341	38060365	+	1073	protein_coding	eukaryotic translation initiation factor 4E binding protein 1 [Source:HGNC Symbol;Acc:HGNC:3288]	-
ENSG00000100292	772.1532745	810.7250577	777.2096899	1073.125447	1006.855283	1007.113983	786.6960074	1029.031571	-0.38732072	4.88E-07	8.57E-06	HMOX1	22	35380361	35394214	+	2405	protein_coding	heme oxygenase 1 [Source:HGNC Symbol;Acc:HGNC:5013]	-
ENSG00000184216	5195.016111	5222.66611	4741.46792	6629.871212	5840.973719	5979.284563	5053.050047	6150.043165	-0.283395662	4.97E-07	8.69E-06	IRAK1	X	154010500	154019980	-	4001	protein_coding	interleukin 1 receptor associated kinase 1 [Source:HGNC Symbol;Acc:HGNC:6112]	-
ENSG00000078369	6163.611403	6193.065036	6031.929292	7358.574492	7016.649115	6957.297212	6129.535244	7110.840273	-0.214235578	4.97E-07	8.69E-06	GNB1	1	1785285	1891117	-	6417	protein_coding	G protein subunit beta 1 [Source:HGNC Symbol;Acc:HGNC:4396]	-
ENSG00000134186	1937.190583	1776.371785	1938.624925	1415.503565	1540.609891	1540.291973	1884.062431	1498.80181	0.329934577	4.97E-07	8.69E-06	PRPF38B	1	108692323	108701803	+	5817	protein_coding	pre-mRNA processing factor 38B [Source:HGNC Symbol;Acc:HGNC:25512]	-
ENSG00000168036	5365.201027	4979.353549	5103.188153	4178.035073	4451.99866	4407.81259	5149.247576	4345.948774	0.244650972	5.07E-07	8.85E-06	CTNNB1	3	41194741	41260096	+	11927	protein_coding	catenin beta 1 [Source:HGNC Symbol;Acc:HGNC:2514]	-
ENSG00000152291	3039.988836	3103.185596	3313.16181	3776.379548	3804.012479	3707.301936	3152.112081	3762.564654	-0.255472569	5.14E-07	8.96E-06	TGOLN2	2	85318020	85328425	-	7081	protein_coding	trans-golgi network protein 2 [Source:HGNC Symbol;Acc:HGNC:15450]	-
ENSG00000164889	3116.81517	3044.258335	2748.096149	4200.519606	3565.440344	3543.087272	2969.723218	3769.682407	-0.344086672	5.23E-07	9.10E-06	SLC4A2	7	151057210	151076527	+	7590	protein_coding	solute carrier family 4 member 2 [Source:HGNC Symbol;Acc:HGNC:11028]	-
ENSG00000090686	1848.694427	1854.30784	1900.497657	1469.67085	1528.479104	1550.685306	1867.833308	1516.27842	0.300841253	5.31E-07	9.23E-06	USP48	1	21678298	21783606	-	9497	protein_coding	ubiquitin specific peptidase 48 [Source:HGNC Symbol;Acc:HGNC:18533]	-
ENSG00000123643	398.7189453	392.531593	442.8628799	631.6109772	550.9398887	588.2626564	411.3711394	590.2711741	-0.521065454	5.42E-07	9.40E-06	SLC36A1	5	151437046	151492381	+	6980	protein_coding	solute carrier family 36 member 1 [Source:HGNC Symbol;Acc:HGNC:18761]	-
ENSG00000153814	206.1668693	224.3037674	224.8531178	330.1138279	381.1088772	327.3899943	218.4412515	346.2042331	-0.664545118	5.45E-07	9.44E-06	JAZF1	7	27830573	28180743	-	4206	protein_coding	JAZF zinc finger 1 [Source:HGNC Symbol;Acc:HGNC:28917]	-
ENSG00000162430	844.1171817	890.5619918	781.1201789	1179.415967	1086.716294	1062.198648	838.5997842	1109.443637	-0.403624458	5.49E-07	9.49E-06	SELENON	1	25800176	25818224	+	4424	protein_coding	selenoprotein N [Source:HGNC Symbol;Acc:HGNC:15999]	-
ENSG00000198826	1576.398562	1551.117578	1459.590021	1126.270707	1193.871575	1273.183311	1529.035387	1197.775198	0.352437289	5.49E-07	9.49E-06	ARHGAP11A	15	32615144	32639949	+	6428	protein_coding	Rho GTPase activating protein 11A [Source:HGNC Symbol;Acc:HGNC:15783]	-
ENSG00000137312	2642.242376	2464.490123	2378.554938	3262.301358	2896.225287	3077.465947	2495.095812	3078.664197	-0.303172531	5.52E-07	9.53E-06	FLOT1	6	30727709	30742733	-	3186	protein_coding	flotillin 1 [Source:HGNC Symbol;Acc:HGNC:3757]	-
ENSG00000133812	1309.937608	1376.236675	1356.939685	1050.640914	1075.596407	1071.552648	1347.704656	1065.929989	0.338438931	5.63E-07	9.70E-06	SBF2	11	9778667	10294207	-	16767	protein_coding	SET binding factor 2 [Source:HGNC Symbol;Acc:HGNC:2135]	-
ENSG00000196396	2024.714254	1918.937739	1987.506037	2470.232576	2351.350791	2376.955292	1977.052677	2399.512886	-0.279456849	5.70E-07	9.81E-06	PTPN1	20	50510321	50585241	+	4041	protein_coding	"protein tyrosine phosphatase, non-receptor type 1 [Source:HGNC Symbol;Acc:HGNC:9642]"	-
ENSG00000184992	963.7328653	959.9440894	983.487985	1235.6273	1302.037755	1188.997313	969.0549799	1242.220789	-0.358444905	5.80E-07	9.97E-06	BRI3BP	12	124993700	125031231	+	6648	protein_coding	BRI3 binding protein [Source:HGNC Symbol;Acc:HGNC:14251]	-
ENSG00000168710	6182.088622	6109.426343	6373.119457	5306.349828	5500.300797	5243.436576	6221.544808	5350.029067	0.21765354	5.86E-07	1.01E-05	AHCYL1	1	109984686	110023741	+	5113	protein_coding	adenosylhomocysteinase like 1 [Source:HGNC Symbol;Acc:HGNC:344]	-
ENSG00000161714	4317.834432	4164.826732	4095.259611	5090.702715	4851.303717	4842.253916	4192.640259	4928.086783	-0.233178579	5.92E-07	1.02E-05	PLCD3	17	45108967	45133354	-	6740	protein_coding	phospholipase C delta 3 [Source:HGNC Symbol;Acc:HGNC:9061]	-
ENSG00000242779	212.0017807	233.8081643	260.0475189	114.4667143	135.4604497	145.5066641	235.2858213	131.8112761	0.836109975	6.12E-07	1.05E-05	ZNF702P	19	52968251	53037898	-	4769	transcribed_processed_pseudogene	"zinc finger protein 702, pseudogene [Source:HGNC Symbol;Acc:HGNC:25775]"	-
ENSG00000273301	1816.602414	1692.733092	1682.487895	1285.706488	1445.585396	1377.116643	1730.6078	1369.469509	0.337577986	6.18E-07	1.06E-05	AC016717.2	2	225698514	225703654	+	5141	lincRNA	novel transcript	-
ENSG00000167468	3638.067254	3714.318318	3468.603748	4759.566862	4180.066862	4238.40126	3606.99644	4392.678328	-0.284257867	6.19E-07	1.06E-05	GPX4	19	1103926	1106791	+	2019	protein_coding	glutathione peroxidase 4 [Source:HGNC Symbol;Acc:HGNC:4556]	-
ENSG00000164022	985.1275404	954.2414512	991.308963	701.1086252	722.7926981	791.9719862	976.8926515	738.6244365	0.403491519	6.24E-07	1.06E-05	AIMP1	4	106315544	106349226	+	3328	protein_coding	aminoacyl tRNA synthetase complex interacting multifunctional protein 1 [Source:HGNC Symbol;Acc:HGNC:10648]	-
ENSG00000126878	671.0148103	674.8121816	696.067043	1008.73792	881.503822	864.7253183	680.631345	918.3223534	-0.432221428	6.25E-07	1.06E-05	AIF1L	9	131096476	131123152	+	5299	protein_coding	allograft inflammatory factor 1 like [Source:HGNC Symbol;Acc:HGNC:28904]	-
ENSG00000161202	1834.107148	1871.415754	1860.415145	2373.140274	2184.552476	2238.723961	1855.312682	2265.472237	-0.28811326	6.33E-07	1.08E-05	DVL3	3	184155311	184173614	+	6368	protein_coding	dishevelled segment polarity protein 3 [Source:HGNC Symbol;Acc:HGNC:3087]	-
ENSG00000139618	812.025169	781.2614272	855.41947	513.056166	589.3540461	649.5833221	816.2353554	583.9978447	0.483127876	6.35E-07	1.08E-05	BRCA2	13	32315474	32400266	+	12273	protein_coding	"BRCA2, DNA repair associated [Source:HGNC Symbol;Acc:HGNC:1101]"	-
ENSG00000165806	711.8591901	680.5148198	583.6404841	415.9638636	501.4058437	442.7559923	658.671498	453.3752332	0.538782508	6.58E-07	1.12E-05	CASP7	10	113679162	113730907	+	3528	protein_coding	caspase 7 [Source:HGNC Symbol;Acc:HGNC:1508]	-
ENSG00000164151	4568.735622	4646.699656	5007.381172	3753.895015	4065.835289	4037.80993	4740.938817	3952.513411	0.262368366	6.71E-07	1.14E-05	ICE1	5	5420664	5490234	+	8678	protein_coding	interactor of little elongation complex ELL subunit 1 [Source:HGNC Symbol;Acc:HGNC:29154]	-
ENSG00000003989	341.3423166	372.5723594	413.5342124	248.3518891	249.692023	221.3779962	375.8162961	239.8073027	0.647799688	6.76E-07	1.14E-05	SLC7A2	8	17497088	17570573	+	7905	protein_coding	solute carrier family 7 member 2 [Source:HGNC Symbol;Acc:HGNC:11060]	-
ENSG00000104687	2704.481431	2605.155197	2676.729725	3123.306062	3239.930905	3132.550612	2662.122118	3165.262527	-0.249834724	6.79E-07	1.15E-05	GSR	8	30678061	30727999	-	3760	protein_coding	glutathione-disulfide reductase [Source:HGNC Symbol;Acc:HGNC:4623]	-
ENSG00000089048	466.7929115	509.4356752	467.3034362	295.3650039	330.5639332	350.2553272	481.177341	325.3947548	0.564713044	6.84E-07	1.15E-05	ESF1	20	13714322	13784886	-	3216	protein_coding	ESF1 nucleolar pre-rRNA processing protein homolog [Source:HGNC Symbol;Acc:HGNC:15898]	-
ENSG00000163993	486.2426162	472.3685272	447.7509912	676.5800436	597.4412371	710.9039877	468.7873782	661.6417561	-0.496814618	6.90E-07	1.16E-05	S100P	4	6693069	6697170	+	1280	protein_coding	S100 calcium binding protein P [Source:HGNC Symbol;Acc:HGNC:10504]	-
ENSG00000130508	6266.694838	6079.962713	6078.85516	7317.693523	6924.657317	7084.095877	6141.83757	7108.815572	-0.210937082	6.95E-07	1.17E-05	PXDN	2	1631887	1744852	-	11257	protein_coding	peroxidasin [Source:HGNC Symbol;Acc:HGNC:14966]	-
ENSG00000163453	3487.332043	3469.104877	3102.973026	4085.030867	4044.606412	3992.079264	3353.136649	4040.572181	-0.268983763	6.98E-07	1.17E-05	IGFBP7	4	57030773	57110385	-	1930	protein_coding	insulin like growth factor binding protein 7 [Source:HGNC Symbol;Acc:HGNC:5476]	-
ENSG00000169223	2198.78911	2222.128001	2096.999729	2792.17021	2529.268994	2630.552621	2172.638947	2650.663942	-0.286814507	6.99E-07	1.17E-05	LMAN2	5	177331562	177351852	-	2357	protein_coding	"lectin, mannose binding 2 [Source:HGNC Symbol;Acc:HGNC:16986]"	-
ENSG00000075151	2217.26633	2318.12241	2270.038868	2613.315969	2776.939219	2846.733951	2268.475869	2745.663046	-0.275345452	7.09E-07	1.19E-05	EIF4G3	1	20806292	21176888	-	9596	protein_coding	eukaryotic translation initiation factor 4 gamma 3 [Source:HGNC Symbol;Acc:HGNC:3298]	-
ENSG00000108821	602.9408441	648.1998703	615.9020184	854.4122605	806.697305	832.5059855	622.3475776	831.2051837	-0.417300137	7.25E-07	1.21E-05	COL1A1	17	50183289	50201632	-	9819	protein_coding	collagen type I alpha 1 chain [Source:HGNC Symbol;Acc:HGNC:2197]	-
ENSG00000153922	1968.31011	1961.707525	2164.455665	1515.661941	1693.255621	1643.185971	2031.4911	1617.367844	0.328784944	7.33E-07	1.23E-05	CHD1	5	98853985	98928957	-	10437	protein_coding	chromodomain helicase DNA binding protein 1 [Source:HGNC Symbol;Acc:HGNC:1915]	-
ENSG00000063046	12940.86099	13487.68968	13630.98705	16147.98291	15080.58947	15067.21507	13353.17924	15431.92915	-0.208735715	7.36E-07	1.23E-05	EIF4B	12	53006158	53042209	+	6146	protein_coding	eukaryotic translation initiation factor 4B [Source:HGNC Symbol;Acc:HGNC:3285]	-
ENSG00000174173	829.5299032	829.7338515	905.2782049	627.5228803	666.1823609	619.4426559	854.8473199	637.7159657	0.42250959	7.43E-07	1.24E-05	TRMT10C	3	101561862	101566446	+	1888	protein_coding	"tRNA methyltransferase 10C, mitochondrial RNase P subunit [Source:HGNC Symbol;Acc:HGNC:26022]"	-
ENSG00000171159	957.8979539	851.5939644	912.1215606	1369.512475	1139.283036	1147.42398	907.204493	1218.73983	-0.426046305	7.45E-07	1.24E-05	C9orf16	9	128160260	128163928	+	1662	protein_coding	chromosome 9 open reading frame 16 [Source:HGNC Symbol;Acc:HGNC:17823]	-
ENSG00000119669	706.0242787	737.5412013	686.2908205	1065.971277	922.950676	892.7873178	709.9521002	960.569757	-0.436119156	7.50E-07	1.25E-05	IRF2BPL	14	77024543	77028699	-	4157	protein_coding	interferon regulatory factor 2 binding protein like [Source:HGNC Symbol;Acc:HGNC:14282]	-
ENSG00000153914	2214.348874	2148.944145	2352.159137	1629.106631	1847.92315	1868.721301	2238.484052	1781.917027	0.329048511	7.60E-07	1.26E-05	SREK1	5	66139971	66183615	+	18240	protein_coding	splicing regulatory glutamic acid and lysine rich protein 1 [Source:HGNC Symbol;Acc:HGNC:17882]	-
ENSG00000143437	1304.102697	1187.099176	1203.452992	1568.807201	1537.577194	1535.095307	1231.551621	1547.1599	-0.329233401	7.63E-07	1.27E-05	ARNT	1	150809705	150876768	-	6516	protein_coding	aryl hydrocarbon receptor nuclear translocator [Source:HGNC Symbol;Acc:HGNC:700]	bHLH
ENSG00000090621	3463.992398	3324.638044	3385.505857	2901.526803	2776.939219	2898.700616	3391.378766	2859.055546	0.246350365	7.82E-07	1.30E-05	PABPC4	1	39560816	39576790	-	6782	protein_coding	poly(A) binding protein cytoplasmic 4 [Source:HGNC Symbol;Acc:HGNC:8557]	-
ENSG00000129625	1680.454482	1649.963306	1601.345248	1257.089809	1308.103149	1380.234643	1643.921012	1315.142533	0.322048284	8.13E-07	1.35E-05	REEP5	5	112876379	112922539	-	4230	protein_coding	receptor accessory protein 5 [Source:HGNC Symbol;Acc:HGNC:30077]	-
ENSG00000088826	648.64765	610.1822826	553.3341943	863.6104786	787.4902263	817.9553191	604.054709	823.0186747	-0.446122077	8.26E-07	1.37E-05	SMOX	20	4120980	4187747	+	2946	protein_coding	spermine oxidase [Source:HGNC Symbol;Acc:HGNC:15862]	-
ENSG00000124383	771.1807893	718.5324075	808.493602	531.4526022	582.277754	570.5939901	766.0689329	561.4414488	0.448137228	8.27E-07	1.37E-05	MPHOSPH10	2	71130314	71150101	+	4673	protein_coding	M-phase phosphoprotein 10 [Source:HGNC Symbol;Acc:HGNC:7213]	-
ENSG00000160014	1777.703005	1684.179135	1668.801183	2288.312262	2018.76506	2084.90263	1710.227774	2130.659984	-0.317115183	8.37E-07	1.38E-05	CALM3	19	46601074	46610793	+	3667	protein_coding	calmodulin 3 [Source:HGNC Symbol;Acc:HGNC:1449]	-
ENSG00000013275	1794.235254	1781.123984	1737.234741	2348.611692	2112.778656	2105.689297	1770.864659	2189.026548	-0.30583538	8.40E-07	1.38E-05	PSMC4	19	39971005	39981441	+	2387	protein_coding	"proteasome 26S subunit, ATPase 4 [Source:HGNC Symbol;Acc:HGNC:9551]"	-
ENSG00000147162	6340.603715	6219.677347	6701.600534	5294.085537	5661.033719	5448.185239	6420.627199	5467.768165	0.231693859	8.49E-07	1.40E-05	OGT	X	71533083	71575897	+	9812	protein_coding	O-linked N-acetylglucosamine (GlcNAc) transferase [Source:HGNC Symbol;Acc:HGNC:8127]	-
ENSG00000117758	382.1866963	366.8697213	345.1006548	224.8453317	251.7138207	233.8499959	364.7190241	236.8030495	0.622996887	8.50E-07	1.40E-05	STX12	1	27773183	27824452	+	3846	protein_coding	syntaxin 12 [Source:HGNC Symbol;Acc:HGNC:11430]	-
ENSG00000177169	3816.032052	3793.204813	3861.607893	4618.527518	4303.396525	4573.066587	3823.614919	4498.33021	-0.234418873	8.53E-07	1.40E-05	ULK1	12	131894651	131923167	+	7608	protein_coding	unc-51 like autophagy activating kinase 1 [Source:HGNC Symbol;Acc:HGNC:12558]	-
ENSG00000076770	3307.422275	3170.666814	3230.063919	2449.792091	2810.298882	2703.305953	3236.051003	2654.465642	0.285761078	8.76E-07	1.44E-05	MBNL3	X	132369317	132489968	-	12199	protein_coding	muscleblind like splicing regulator 3 [Source:HGNC Symbol;Acc:HGNC:20564]	-
ENSG00000185947	263.543498	303.1902619	276.6670972	138.995296	175.8964048	183.9619968	281.133619	166.2845659	0.757983947	8.82E-07	1.44E-05	ZNF267	16	31873758	31917357	+	6333	protein_coding	zinc finger protein 267 [Source:HGNC Symbol;Acc:HGNC:13060]	zf-C2H2
ENSG00000146674	2032.494136	2145.142386	1990.438904	2468.188528	2497.931129	2484.006624	2056.025142	2483.375427	-0.272332971	8.92E-07	1.46E-05	IGFBP3	7	45912245	45921874	-	4571	protein_coding	insulin like growth factor binding protein 3 [Source:HGNC Symbol;Acc:HGNC:5472]	-
ENSG00000198431	14868.32672	15121.49551	15394.61759	16916.54514	17182.24824	17146.92104	15128.14661	17081.9048	-0.175237069	8.93E-07	1.46E-05	TXNRD1	12	104215779	104350305	+	6708	protein_coding	thioredoxin reductase 1 [Source:HGNC Symbol;Acc:HGNC:12437]	-
ENSG00000147274	6906.59012	6981.929981	7115.134746	6065.713835	6172.548552	6058.273895	7001.218282	6098.845427	0.1990449	8.93E-07	1.46E-05	RBMX	X	136848004	136880764	-	5882	protein_coding	RNA binding motif protein X-linked [Source:HGNC Symbol;Acc:HGNC:9910]	-
ENSG00000129968	548.4816711	606.3805238	496.6321037	837.0378485	767.2722487	714.0219876	550.4980995	772.7773616	-0.489100477	9.04E-07	1.47E-05	ABHD17A	19	1876810	1885547	-	6139	protein_coding	abhydrolase domain containing 17A [Source:HGNC Symbol;Acc:HGNC:28756]	-
ENSG00000173727	421.0861056	383.0271961	417.4447014	563.1353535	573.1796641	579.9479899	407.186001	572.0876692	-0.490749253	9.16E-07	1.49E-05	AP000769.1	11	65455258	65466720	+	1772	transcribed_unprocessed_pseudogene	Finkel-Biskis-Reilly murine sarcoma virus (FBR-MuSV) ubiquitously expressed (FAU) pseudogene	-
ENSG00000145833	4062.070816	4153.421456	4111.87919	3212.222171	3500.742816	3599.211271	4109.12382	3437.392086	0.257572544	9.30E-07	1.51E-05	DDX46	5	134758771	134855133	+	9222	protein_coding	DEAD-box helicase 46 [Source:HGNC Symbol;Acc:HGNC:18681]	-
ENSG00000141503	3092.503039	3091.78032	2823.373062	3852.009342	3534.102479	3536.851272	3002.55214	3640.987698	-0.278084301	9.41E-07	1.53E-05	MINK1	17	4833388	4898061	+	7817	protein_coding	misshapen like kinase 1 [Source:HGNC Symbol;Acc:HGNC:17565]	-
ENSG00000177106	1645.445013	1664.219901	1561.262736	2086.973488	1960.132925	1948.749966	1623.64255	1998.618793	-0.299707774	9.44E-07	1.53E-05	EPS8L2	11	694438	727727	+	5693	protein_coding	EPS8 like 2 [Source:HGNC Symbol;Acc:HGNC:21296]	-
ENSG00000196531	4927.582673	5437.465481	5276.227291	4376.307774	4419.649896	4459.779256	5213.758481	4418.578976	0.238799648	9.45E-07	1.53E-05	NACA	12	56712428	56731628	-	10008	protein_coding	nascent polypeptide associated complex subunit alpha [Source:HGNC Symbol;Acc:HGNC:7629]	-
ENSG00000221926	815.91511	830.6842912	922.8754054	1176.349894	1090.75989	1093.378648	856.4916022	1120.162811	-0.38733857	9.59E-07	1.55E-05	TRIM16	17	15627960	15684311	-	5640	protein_coding	tripartite motif containing 16 [Source:HGNC Symbol;Acc:HGNC:17241]	-
ENSG00000174238	1506.379625	1527.356586	1542.687913	1885.634714	1827.705172	1879.114634	1525.474708	1864.151507	-0.289227438	9.89E-07	1.60E-05	PITPNA	17	1517718	1562816	-	4784	protein_coding	phosphatidylinositol transfer protein alpha [Source:HGNC Symbol;Acc:HGNC:9001]	-
ENSG00000181577	2247.413372	2325.725927	2242.665445	2882.108343	2658.66405	2685.637287	2271.934915	2742.13656	-0.271324645	9.96E-07	1.61E-05	C6orf223	6	44000580	44005958	+	3917	protein_coding	chromosome 6 open reading frame 223 [Source:HGNC Symbol;Acc:HGNC:28692]	-
ENSG00000121390	747.8411437	692.8705358	734.1943109	907.5575207	963.3866311	990.4846495	724.9686635	953.8096004	-0.395864967	9.97E-07	1.61E-05	PSPC1	13	19674752	19783019	-	4817	protein_coding	paraspeckle component 1 [Source:HGNC Symbol;Acc:HGNC:20320]	-
ENSG00000204386	886.9065319	829.7338515	898.4348491	1185.548113	1074.585508	1129.755314	871.6917442	1129.962978	-0.374485167	1.00E-06	1.62E-05	NEU1	6	31857659	31862906	-	4822	protein_coding	neuraminidase 1 [Source:HGNC Symbol;Acc:HGNC:7758]	-
ENSG00000149418	440.5358103	470.4676478	417.4447014	687.8223102	564.0815741	645.4259888	442.8160531	632.443291	-0.513853786	1.02E-06	1.64E-05	ST14	11	130159562	130210376	+	4350	protein_coding	suppression of tumorigenicity 14 [Source:HGNC Symbol;Acc:HGNC:11344]	-
ENSG00000122545	3265.60541	3134.550106	3350.311456	2664.417181	2812.32068	2689.79462	3250.155657	2722.177493	0.255624899	1.02E-06	1.64E-05	7-Sep	7	35800932	35907105	+	10906	protein_coding	septin 7 [Source:HGNC Symbol;Acc:HGNC:1717]	-
ENSG00000157870	357.8745655	338.3565305	281.5552084	489.5496086	462.9916863	504.0766579	325.9287682	485.5393176	-0.574691241	1.04E-06	1.67E-05	PRXL2B	1	2586491	2591469	+	3371	protein_coding	peroxiredoxin like 2B [Source:HGNC Symbol;Acc:HGNC:28390]	-
ENSG00000196976	768.2633336	709.9784503	564.0880391	1010.781968	938.1141592	929.1639839	680.7766077	959.3533705	-0.494731303	1.05E-06	1.67E-05	LAGE3	X	154477769	154479257	-	949	protein_coding	L antigen family member 3 [Source:HGNC Symbol;Acc:HGNC:26058]	-
ENSG00000150756	670.0423251	634.8937146	660.872642	421.0739848	492.3077538	493.6833248	655.2695606	469.0216878	0.482402374	1.05E-06	1.68E-05	FAM173B	5	10226330	10249897	-	2462	protein_coding	family with sequence similarity 173 member B [Source:HGNC Symbol;Acc:HGNC:27029]	-
ENSG00000085760	1010.412156	1115.816199	1183.900547	832.9497515	856.23135	832.5059855	1103.376301	840.5623624	0.392441767	1.06E-06	1.69E-05	MTIF2	2	55236595	55269347	-	3374	protein_coding	mitochondrial translational initiation factor 2 [Source:HGNC Symbol;Acc:HGNC:7441]	-
ENSG00000136738	449.2881774	451.4588539	492.7216147	609.1264441	679.3240463	647.5046554	464.4895487	645.3183819	-0.474561677	1.06E-06	1.69E-05	STAM	10	17644125	17715914	+	3246	protein_coding	signal transducing adaptor molecule [Source:HGNC Symbol;Acc:HGNC:11357]	-
ENSG00000099995	2573.195925	2700.199166	2549.638832	3332.82103	3039.772927	3070.190613	2607.677974	3147.594857	-0.271413621	1.06E-06	1.69E-05	SF3A1	22	30331988	30356947	-	6329	protein_coding	splicing factor 3a subunit 1 [Source:HGNC Symbol;Acc:HGNC:10765]	-
ENSG00000139746	2285.340296	2162.2503	2348.248648	1740.507272	1948.002139	1810.518635	2265.279748	1833.009349	0.30530038	1.07E-06	1.69E-05	RBM26	13	79311824	79406477	-	10122	protein_coding	RNA binding motif protein 26 [Source:HGNC Symbol;Acc:HGNC:20327]	-
ENSG00000123636	453.1781183	404.887309	482.9453922	289.2328585	318.4331467	288.9346616	447.0036065	298.866889	0.580308841	1.07E-06	1.69E-05	BAZ2B	2	159318979	159616692	-	20370	protein_coding	bromodomain adjacent to zinc finger domain 2B [Source:HGNC Symbol;Acc:HGNC:963]	MBD
ENSG00000064961	12090.90889	12373.77436	12076.56767	14956.30266	14097.99576	13412.59643	12180.41697	14155.63162	-0.21682234	1.09E-06	1.72E-05	HMG20B	19	3572777	3579088	+	3857	protein_coding	high mobility group 20B [Source:HGNC Symbol;Acc:HGNC:5002]	HMG
ENSG00000259781	1062.926359	1349.624363	1278.729905	967.8569505	896.6673051	854.3319852	1230.426876	906.2854136	0.441177513	1.09E-06	1.73E-05	HMGB1P6	15	71164770	71165415	-	646	processed_pseudogene	high mobility group box 1 pseudogene 6 [Source:HGNC Symbol;Acc:HGNC:4998]	-
ENSG00000113810	5301.017002	5362.380745	5735.709749	4167.81483	4736.061245	4681.157252	5466.369165	4528.344443	0.271575835	1.10E-06	1.74E-05	SMC4	3	160399274	160434962	+	8457	protein_coding	structural maintenance of chromosomes 4 [Source:HGNC Symbol;Acc:HGNC:14013]	-
ENSG00000099624	1448.030511	1670.872979	1264.065571	2111.50207	1773.116633	2032.935965	1460.989687	1972.518222	-0.432800432	1.12E-06	1.77E-05	ATP5F1D	19	1241746	1244826	+	2250	protein_coding	ATP synthase F1 subunit delta [Source:HGNC Symbol;Acc:HGNC:837]	-
ENSG00000177595	308.2778187	314.5955382	265.9132524	509.9900933	495.3404504	381.4353267	296.2622031	462.2552901	-0.641910807	1.12E-06	1.77E-05	PIDD1	11	799179	809753	-	5869	protein_coding	p53-induced death domain protein 1 [Source:HGNC Symbol;Acc:HGNC:16491]	-
ENSG00000168140	1568.61868	1486.487679	1434.171843	2109.458021	1887.348206	1750.237303	1496.426067	1915.681177	-0.356418573	1.12E-06	1.77E-05	VASN	16	4371848	4383528	+	2806	protein_coding	vasorin [Source:HGNC Symbol;Acc:HGNC:18517]	-
ENSG00000182670	2715.178769	2828.508525	2937.754866	2171.801499	2375.612364	2409.174625	2827.147386	2318.862829	0.285949012	1.13E-06	1.78E-05	TTC3	21	37073226	37203112	+	15883	protein_coding	tetratricopeptide repeat domain 3 [Source:HGNC Symbol;Acc:HGNC:12393]	-
ENSG00000143554	671.0148103	681.4652595	666.7383755	945.3724174	914.863485	826.2699856	673.0728151	895.5019627	-0.412059011	1.13E-06	1.79E-05	SLC27A3	1	153774354	153780157	+	5470	protein_coding	solute carrier family 27 member 3 [Source:HGNC Symbol;Acc:HGNC:10997]	-
ENSG00000109920	3172.246828	3252.404628	3626.978553	2425.26351	2691.012814	2879.992617	3350.543336	2665.42298	0.33005246	1.14E-06	1.80E-05	FNBP4	11	47716517	47767443	-	7596	protein_coding	formin binding protein 4 [Source:HGNC Symbol;Acc:HGNC:19752]	-
ENSG00000113504	2796.867528	2900.741941	2825.328307	3378.812121	3315.748321	3350.810608	2840.979259	3348.457017	-0.237049617	1.15E-06	1.80E-05	SLC12A7	5	1050376	1112035	-	5984	protein_coding	solute carrier family 12 member 7 [Source:HGNC Symbol;Acc:HGNC:10915]	-
ENSG00000116754	3939.537676	3898.703618	4198.88757	3227.552534	3519.949895	3322.748609	4012.376288	3356.750346	0.257289334	1.15E-06	1.80E-05	SRSF11	1	70205682	70253052	+	8473	protein_coding	serine and arginine rich splicing factor 11 [Source:HGNC Symbol;Acc:HGNC:10782]	-
ENSG00000123505	2120.990292	2126.133592	2208.448666	1732.331078	1718.528093	1844.816635	2151.857517	1765.225269	0.285807965	1.15E-06	1.81E-05	AMD1	6	110874770	110895713	+	7027	protein_coding	adenosylmethionine decarboxylase 1 [Source:HGNC Symbol;Acc:HGNC:457]	-
ENSG00000005810	1809.795017	1804.884976	1970.886459	1489.08931	1540.609891	1483.128641	1861.855484	1504.275947	0.30752658	1.16E-06	1.81E-05	MYCBP2	13	77044655	77327050	-	15945	protein_coding	"MYC binding protein 2, E3 ubiquitin protein ligase [Source:HGNC Symbol;Acc:HGNC:23386]"	-
ENSG00000180667	1129.055355	1009.366953	1100.802655	675.5580193	852.1877545	841.8599854	1079.741654	789.8685864	0.45091159	1.16E-06	1.81E-05	YOD1	1	207043849	207052980	-	6521	protein_coding	YOD1 deubiquitinase [Source:HGNC Symbol;Acc:HGNC:25035]	-
ENSG00000176102	1196.156836	1096.807405	1186.833413	848.2801151	904.7544962	936.4393171	1159.932551	896.4913094	0.371626205	1.18E-06	1.84E-05	CSTF3	11	33077188	33162371	-	4513	protein_coding	cleavage stimulation factor subunit 3 [Source:HGNC Symbol;Acc:HGNC:2485]	-
ENSG00000198712	123911.1509	143848.097	142623.355	179114.8573	156847.0264	161191.2432	136794.201	165717.709	-0.276719202	1.18E-06	1.84E-05	MT-CO2	MT	7586	8269	+	684	protein_coding	mitochondrially encoded cytochrome c oxidase II [Source:HGNC Symbol;Acc:HGNC:7421]	-
ENSG00000182752	468.737882	438.1526982	485.878259	293.3209554	339.6620231	314.9179945	464.2562797	315.966991	0.554836967	1.18E-06	1.84E-05	PAPPA	9	116153804	116402322	+	11573	protein_coding	pappalysin 1 [Source:HGNC Symbol;Acc:HGNC:8602]	-
ENSG00000158711	1097.935827	975.1511245	1069.518743	706.2187464	804.6755072	838.7419854	1047.535232	783.2120797	0.419480268	1.19E-06	1.85E-05	ELK4	1	205597556	205631962	-	12142	protein_coding	"ELK4, ETS transcription factor [Source:HGNC Symbol;Acc:HGNC:3326]"	ETS
ENSG00000074657	858.7044602	895.3141903	870.0838038	621.3907349	673.258653	688.0386547	874.7008181	660.8960142	0.404498763	1.21E-06	1.88E-05	ZNF532	18	58862600	58986480	+	11951	protein_coding	zinc finger protein 532 [Source:HGNC Symbol;Acc:HGNC:30940]	zf-C2H2
ENSG00000116871	2284.367811	2341.883402	2306.210891	2990.442912	2687.980118	2726.171286	2310.820701	2801.531438	-0.277784547	1.22E-06	1.89E-05	MAP7D1	1	36155579	36180849	+	5271	protein_coding	MAP7 domain containing 1 [Source:HGNC Symbol;Acc:HGNC:25514]	-
ENSG00000100243	3223.788545	3205.833083	2821.417818	4029.841559	3681.693715	3660.531936	3083.679815	3790.68907	-0.297745339	1.22E-06	1.89E-05	CYB5R3	22	42617840	42649568	-	5973	protein_coding	cytochrome b5 reductase 3 [Source:HGNC Symbol;Acc:HGNC:2873]	-
ENSG00000152795	4570.680592	4298.838729	4474.577045	3588.327089	3858.601019	3836.179267	4448.032122	3761.035792	0.241993871	1.23E-06	1.90E-05	HNRNPDL	4	82422564	82430408	-	5476	protein_coding	heterogeneous nuclear ribonucleoprotein D like [Source:HGNC Symbol;Acc:HGNC:5037]	-
ENSG00000077549	4513.303964	4711.329556	4447.203622	5638.507705	5269.815853	5198.745243	4557.279047	5369.022934	-0.236451609	1.23E-06	1.90E-05	CAPZB	1	19338776	19485539	-	3238	protein_coding	capping actin protein of muscle Z-line subunit beta [Source:HGNC Symbol;Acc:HGNC:1491]	-
ENSG00000114857	2236.716034	2224.97932	2364.868226	1507.485747	1899.478993	1867.681968	2275.521194	1758.215569	0.372061428	1.31E-06	2.02E-05	NKTR	3	42600614	42648741	+	17356	protein_coding	natural killer cell triggering receptor [Source:HGNC Symbol;Acc:HGNC:7833]	-
ENSG00000198455	1413.021043	1445.618772	1378.447375	1108.896295	1181.740789	1067.395315	1412.362396	1119.344133	0.335351197	1.31E-06	2.02E-05	ZXDB	X	57591652	57597545	+	5894	protein_coding	zinc finger X-linked duplicated B [Source:HGNC Symbol;Acc:HGNC:13199]	zf-C2H2
ENSG00000198919	771.1807893	709.9784503	816.31458	547.80499	568.1251697	577.8693233	765.8246065	564.5998276	0.439615766	1.34E-06	2.06E-05	DZIP3	3	108589682	108694846	+	6972	protein_coding	DAZ interacting zinc finger protein 3 [Source:HGNC Symbol;Acc:HGNC:30938]	-
ENSG00000150316	773.1257597	833.5356103	796.762135	616.2806137	554.9834842	617.3639893	801.1411683	596.2093624	0.426531114	1.34E-06	2.06E-05	CWC15	11	94962622	94973612	-	2758	protein_coding	CWC15 spliceosome associated protein homolog [Source:HGNC Symbol;Acc:HGNC:26939]	-
ENSG00000104824	3975.51963	3883.496583	3721.807911	4563.338209	4538.935964	4449.385923	3860.274708	4517.220032	-0.226728171	1.35E-06	2.07E-05	HNRNPL	19	38836388	38852347	-	6821	protein_coding	heterogeneous nuclear ribonucleoprotein L [Source:HGNC Symbol;Acc:HGNC:5045]	-
ENSG00000131473	9483.675986	10062.30502	9777.200137	12108.94314	11179.5307	10961.84848	9774.393716	11416.7741	-0.224067911	1.35E-06	2.07E-05	ACLY	17	41866908	41930542	-	5217	protein_coding	ATP citrate lyase [Source:HGNC Symbol;Acc:HGNC:115]	-
ENSG00000161618	370.5168735	421.0447838	348.0335215	593.7960805	538.8091022	518.6273243	379.8650596	550.4108357	-0.534710439	1.36E-06	2.09E-05	ALDH16A1	19	49453169	49471048	+	4643	protein_coding	aldehyde dehydrogenase 16 family member A1 [Source:HGNC Symbol;Acc:HGNC:28114]	-
ENSG00000198730	2183.229347	2243.988114	2359.002493	1797.740629	1834.781464	1931.0813	2262.073318	1854.534464	0.286637429	1.39E-06	2.12E-05	CTR9	11	10750987	10801625	+	6026	protein_coding	"CTR9 homolog, Paf1/RNA polymerase II complex component [Source:HGNC Symbol;Acc:HGNC:16850]"	-
ENSG00000117523	6305.594247	6070.458316	7111.224257	5196.993235	5466.941134	5464.814572	6495.75894	5376.249647	0.27283909	1.40E-06	2.15E-05	PRRC2C	1	171485551	171593511	+	14173	protein_coding	proline rich coiled-coil 2C [Source:HGNC Symbol;Acc:HGNC:24903]	-
ENSG00000144554	923.8609708	953.2910115	1035.301964	708.2627949	760.1959566	746.2413204	970.8179822	738.2333573	0.395026158	1.42E-06	2.16E-05	FANCD2	3	10026414	10101930	+	8378	protein_coding	FA complementation group D2 [Source:HGNC Symbol;Acc:HGNC:3585]	-
ENSG00000134287	4696.131187	5113.365545	4815.767211	6427.510414	5808.624955	5500.151904	4875.087981	5912.095758	-0.278229168	1.43E-06	2.18E-05	ARF3	12	48935723	48957551	-	5002	protein_coding	ADP ribosylation factor 3 [Source:HGNC Symbol;Acc:HGNC:654]	-
ENSG00000160285	3781.995069	3674.399851	3689.546377	4371.197653	4204.328435	4478.487256	3715.313766	4351.337781	-0.227930624	1.45E-06	2.20E-05	LSS	21	46188141	46228824	-	7238	protein_coding	lanosterol synthase [Source:HGNC Symbol;Acc:HGNC:6708]	-
ENSG00000162512	771.1807893	725.1854853	732.2390664	992.3855322	1029.095058	908.3773176	742.868447	976.6193027	-0.394937143	1.45E-06	2.21E-05	SDC3	1	30869467	30908761	-	7067	protein_coding	syndecan 3 [Source:HGNC Symbol;Acc:HGNC:10660]	-
ENSG00000141232	2478.864857	2526.268703	2464.585696	2865.755955	2947.781129	3132.550612	2489.906419	2982.029232	-0.260091291	1.47E-06	2.23E-05	TOB1	17	50862223	50867978	-	2521	protein_coding	"transducer of ERBB2, 1 [Source:HGNC Symbol;Acc:HGNC:11979]"	-
ENSG00000277972	883.016591	844.9408866	697.0446653	1205.988597	1055.378429	1054.923315	808.3340476	1105.430114	-0.45144751	1.47E-06	2.24E-05	CISD3	17	38730235	38735044	+	2663	protein_coding	CDGSH iron sulfur domain 3 [Source:HGNC Symbol;Acc:HGNC:27578]	-
ENSG00000125611	298.5529663	284.181468	269.8237414	482.3954389	381.1088772	428.2053259	284.1860586	430.5698807	-0.599249893	1.49E-06	2.26E-05	CHCHD5	2	112584240	112589275	+	3759	protein_coding	coiled-coil-helix-coiled-coil-helix domain containing 5 [Source:HGNC Symbol;Acc:HGNC:17840]	-
ENSG00000138160	3275.330263	3259.057705	3326.848522	2501.915327	2763.797534	2874.79595	3287.07883	2713.502937	0.276693854	1.51E-06	2.28E-05	KIF11	10	92593286	92655395	+	4860	protein_coding	kinesin family member 11 [Source:HGNC Symbol;Acc:HGNC:6388]	-
ENSG00000029363	3107.090317	3385.466185	3594.717019	2752.311265	2806.255286	2746.957952	3362.424507	2768.508168	0.280361038	1.51E-06	2.29E-05	BCLAF1	6	136256627	136289851	-	9533	protein_coding	BCL2 associated transcription factor 1 [Source:HGNC Symbol;Acc:HGNC:16863]	Others
ENSG00000169992	2187.119288	2417.918578	2196.717199	3020.081614	2748.63405	2646.142621	2267.251688	2804.952762	-0.306960197	1.52E-06	2.30E-05	NLGN2	17	7404874	7419860	+	5550	protein_coding	neuroligin 2 [Source:HGNC Symbol;Acc:HGNC:14290]	-
ENSG00000158555	844.1171817	955.1918909	825.1131802	1257.089809	1072.56371	1153.65998	874.8074176	1161.1045	-0.408159687	1.52E-06	2.30E-05	GDPD5	11	75434640	75525903	-	9867	protein_coding	glycerophosphodiester phosphodiesterase domain containing 5 [Source:HGNC Symbol;Acc:HGNC:28804]	-
ENSG00000006016	844.1171817	856.3461629	784.0530457	1153.865361	1013.931575	1077.788648	828.1721301	1081.861861	-0.385326173	1.57E-06	2.37E-05	CRLF1	19	18572220	18607741	-	3018	protein_coding	cytokine receptor like factor 1 [Source:HGNC Symbol;Acc:HGNC:2364]	-
ENSG00000121060	2227.963667	2404.612422	2432.324162	2954.672063	2904.312478	2710.581286	2354.96675	2856.521942	-0.27860308	1.61E-06	2.42E-05	TRIM25	17	56836387	56914080	-	9501	protein_coding	tripartite motif containing 25 [Source:HGNC Symbol;Acc:HGNC:12932]	-
ENSG00000107949	780.9056416	858.2470423	865.1956926	634.6770499	602.4957315	642.3079888	834.7827922	626.4935901	0.414267892	1.61E-06	2.43E-05	BCCIP	10	125823546	125853695	+	4498	protein_coding	BRCA2 and CDKN1A interacting protein [Source:HGNC Symbol;Acc:HGNC:978]	-
ENSG00000135164	1328.414827	1216.562806	1298.28235	961.7248051	978.5501143	1064.277315	1281.086661	1001.517411	0.355221519	1.62E-06	2.44E-05	DMTF1	7	87152361	87196337	+	9417	protein_coding	cyclin D binding myb like transcription factor 1 [Source:HGNC Symbol;Acc:HGNC:14603]	MYB
ENSG00000101940	1224.358908	1230.819402	1078.317343	1666.921527	1424.35652	1493.521974	1177.831884	1528.266674	-0.375606759	1.63E-06	2.44E-05	WDR13	X	48590042	48608867	+	7884	protein_coding	WD repeat domain 13 [Source:HGNC Symbol;Acc:HGNC:14352]	-
ENSG00000281398	1058.063933	1009.366953	1019.660008	713.372916	777.3812375	851.2139852	1029.030298	780.6560462	0.398681264	1.64E-06	2.46E-05	SNHG4	5	139274102	139284899	+	4469	lincRNA	small nucleolar RNA host gene 4 [Source:HGNC Symbol;Acc:HGNC:32964]	-
ENSG00000130311	1129.055355	1158.585985	1094.936922	1468.648826	1355.615396	1420.768642	1127.526087	1415.010955	-0.327502948	1.66E-06	2.48E-05	DDA1	19	17309518	17323301	+	4596	protein_coding	DET1 and DDB1 associated 1 [Source:HGNC Symbol;Acc:HGNC:28360]	-
ENSG00000103257	21143.77392	20978.10489	19387.22687	25749.9006	23393.21095	23154.2676	20503.03523	24099.12638	-0.233136643	1.66E-06	2.48E-05	SLC7A5	16	87830023	87869488	-	4745	protein_coding	solute carrier family 7 member 5 [Source:HGNC Symbol;Acc:HGNC:11063]	-
ENSG00000256001	116.6982279	134.0119966	143.710471	227.9114044	215.3214611	234.8893293	131.4735652	226.0407316	-0.78167433	1.66E-06	2.48E-05	AC079949.1	12	127145072	127146532	-	616	lincRNA	novel transcript	-
ENSG00000003096	3798.527318	3762.790742	3729.628889	3081.403069	3231.843714	3289.489943	3763.648983	3200.912242	0.233683903	1.67E-06	2.49E-05	KLHL13	X	117897813	118117340	-	6983	protein_coding	kelch like family member 13 [Source:HGNC Symbol;Acc:HGNC:22931]	-
ENSG00000165525	545.5642154	609.2318429	639.3649525	433.3382756	412.4467424	432.3626592	598.0536702	426.0492257	0.489348669	1.70E-06	2.54E-05	NEMF	14	49782083	49853203	-	9426	protein_coding	nuclear export mediator factor [Source:HGNC Symbol;Acc:HGNC:10663]	-
ENSG00000127418	1040.559199	955.1918909	912.1215606	1334.763651	1231.274834	1196.272646	969.2908834	1254.10371	-0.371710669	1.72E-06	2.56E-05	FGFRL1	4	1009936	1026897	+	4145	protein_coding	fibroblast growth factor receptor like 1 [Source:HGNC Symbol;Acc:HGNC:3693]	-
ENSG00000141456	2030.549165	2147.993705	2031.499039	2760.487459	2371.568769	2537.012623	2070.01397	2556.356283	-0.304331414	1.73E-06	2.57E-05	PELP1	17	4669774	4704337	-	6577	protein_coding	"proline, glutamate and leucine rich protein 1 [Source:HGNC Symbol;Acc:HGNC:30134]"	-
ENSG00000151726	244.0937933	253.7673979	248.3160519	380.1930154	361.9017985	374.1599935	248.7257477	372.0849358	-0.580945752	1.74E-06	2.59E-05	ACSL1	4	184755595	184826818	-	6284	protein_coding	acyl-CoA synthetase long chain family member 1 [Source:HGNC Symbol;Acc:HGNC:3569]	-
ENSG00000105514	194.4970465	176.7817828	200.4125616	298.4310766	306.3023602	296.2099949	190.5637969	300.3144772	-0.656583294	1.78E-06	2.64E-05	RAB3D	19	11322046	11346270	-	4417	protein_coding	"RAB3D, member RAS oncogene family [Source:HGNC Symbol;Acc:HGNC:9779]"	-
ENSG00000163938	1723.243832	1763.06563	1795.892076	1390.974984	1441.541801	1474.813974	1760.733846	1435.77692	0.294388114	1.78E-06	2.64E-05	GNL3	3	52681156	52694492	+	3318	protein_coding	G protein nucleolar 3 [Source:HGNC Symbol;Acc:HGNC:29931]	-
ENSG00000142784	832.4473589	925.7282605	888.6586266	1270.376124	1044.258541	1193.154646	882.278082	1169.263104	-0.406062085	1.80E-06	2.67E-05	WDTC1	1	27234516	27308633	+	6024	protein_coding	WD and tetratricopeptide repeats 1 [Source:HGNC Symbol;Acc:HGNC:29175]	-
ENSG00000185236	1037.641743	1019.82179	1060.720143	1401.195226	1282.830677	1266.947311	1039.394559	1316.991071	-0.341603231	1.81E-06	2.67E-05	RAB11B	19	8389981	8404434	+	2470	protein_coding	"RAB11B, member RAS oncogene family [Source:HGNC Symbol;Acc:HGNC:9761]"	-
ENSG00000159720	1507.35211	1625.251874	1632.62916	2260.717608	1984.394498	1846.895301	1588.411048	2030.669136	-0.354422246	1.81E-06	2.67E-05	ATP6V0D1	16	67438014	67481237	-	8212	protein_coding	ATPase H+ transporting V0 subunit d1 [Source:HGNC Symbol;Acc:HGNC:13724]	-
ENSG00000108840	1707.684068	1783.024863	1474.254355	2201.440202	2126.93124	1990.323299	1654.987762	2106.23158	-0.347737801	1.86E-06	2.74E-05	HDAC5	17	44076746	44123702	-	7618	protein_coding	histone deacetylase 5 [Source:HGNC Symbol;Acc:HGNC:14068]	-
ENSG00000009307	17127.40991	17811.23984	18102.63123	15799.47265	15322.1943	15662.75306	17680.42699	15594.80667	0.181096475	1.86E-06	2.74E-05	CSDE1	1	114716913	114758676	-	5778	protein_coding	cold shock domain containing E1 [Source:HGNC Symbol;Acc:HGNC:29905]	CSD
ENSG00000166598	12299.99322	12713.08133	13411.99967	10778.26758	11337.23092	11172.83314	12808.35807	11096.11055	0.207016298	1.86E-06	2.75E-05	HSP90B1	12	103930107	103953645	+	4695	protein_coding	heat shock protein 90 beta family member 1 [Source:HGNC Symbol;Acc:HGNC:12028]	-
ENSG00000171109	1367.314237	1315.408534	1396.044575	1044.508768	1126.141351	1074.670648	1359.589115	1081.773589	0.32961034	1.93E-06	2.84E-05	MFN1	3	179347692	179394931	+	5957	protein_coding	mitofusin 1 [Source:HGNC Symbol;Acc:HGNC:18262]	-
ENSG00000177105	780.9056416	824.9816531	693.1341763	1111.962368	944.1795524	1034.136649	766.3404903	1030.092856	-0.426403331	1.93E-06	2.84E-05	RHOG	11	3826978	3840983	-	1782	protein_coding	ras homolog family member G [Source:HGNC Symbol;Acc:HGNC:672]	-
ENSG00000110768	1202.964232	1149.081588	1208.341103	849.3021393	922.950676	987.3666495	1186.795641	919.8731549	0.367631311	1.98E-06	2.91E-05	GTF2H1	11	18322295	18367044	+	6939	protein_coding	general transcription factor IIH subunit 1 [Source:HGNC Symbol;Acc:HGNC:4655]	-
ENSG00000114520	1143.642633	1055.938498	1099.825033	819.6634365	877.4602265	872.0006515	1099.802055	856.3747715	0.36083825	1.98E-06	2.91E-05	SNX4	3	125446644	125520197	-	2709	protein_coding	sorting nexin 4 [Source:HGNC Symbol;Acc:HGNC:11175]	-
ENSG00000277196	20.42218988	26.61231139	35.19440105	116.5107628	66.71932597	65.47799886	27.40963411	82.90269588	-1.5972525	1.99E-06	2.92E-05	AC007325.2	KI270734.1	138082	161852	-	2405	protein_coding	"proline dehydrogenase 1, mitochondrial [Source:NCBI gene;Acc:102724788]"	-
ENSG00000167775	1449.002996	1420.90734	1371.604019	1990.90321	1651.808767	1755.43397	1413.838118	1799.381982	-0.347827046	2.00E-06	2.92E-05	CD320	19	8302127	8308356	-	2277	protein_coding	CD320 molecule [Source:HGNC Symbol;Acc:HGNC:16692]	-
ENSG00000119408	1421.77341	1408.551624	1377.469752	1111.962368	1150.402924	1122.479981	1402.598262	1128.281757	0.313955084	2.01E-06	2.94E-05	NEK6	9	124257606	124353307	+	4419	protein_coding	NIMA related kinase 6 [Source:HGNC Symbol;Acc:HGNC:7749]	-
ENSG00000104904	4250.732951	4408.139294	4268.29875	5540.393378	5170.747763	4776.775917	4309.056998	5162.639019	-0.260764672	2.03E-06	2.96E-05	OAZ1	19	2269509	2273490	+	3436	protein_coding	ornithine decarboxylase antizyme 1 [Source:HGNC Symbol;Acc:HGNC:8095]	-
ENSG00000166206	354.9571098	345.9600481	420.3775681	203.3828228	238.5721353	267.108662	373.7649087	236.35454	0.661247503	2.03E-06	2.97E-05	GABRB3	15	26543546	26939539	-	13886	protein_coding	gamma-aminobutyric acid type A receptor beta3 subunit [Source:HGNC Symbol;Acc:HGNC:4083]	-
ENSG00000103196	1020.137009	1087.303008	1031.391475	1393.019032	1263.623598	1315.795977	1046.277164	1324.146202	-0.339642204	2.04E-06	2.98E-05	CRISPLD2	16	84819984	84920768	+	7965	protein_coding	cysteine rich secretory protein LCCL domain containing 2 [Source:HGNC Symbol;Acc:HGNC:25248]	-
ENSG00000135316	4818.664326	5088.654113	5288.93638	4203.585679	4445.933267	4248.794593	5065.418273	4299.437846	0.236490596	2.05E-06	2.98E-05	SYNCRIP	6	85607785	85643792	-	8205	protein_coding	synaptotagmin binding cytoplasmic RNA interacting protein [Source:HGNC Symbol;Acc:HGNC:16918]	-
ENSG00000173442	4655.286807	4657.154493	4400.277754	5553.679693	5067.636077	5638.383235	4570.906351	5419.899669	-0.24568724	2.06E-06	2.99E-05	EHBP1L1	11	65576038	65592650	+	6741	protein_coding	EH domain binding protein 1 like 1 [Source:HGNC Symbol;Acc:HGNC:30682]	-
ENSG00000131446	1040.559199	1057.839378	963.93554	1448.208341	1266.656295	1248.239312	1020.778039	1321.034649	-0.37192699	2.10E-06	3.05E-05	MGAT1	5	180784782	180815652	-	11576	protein_coding	"mannosyl (alpha-1,3-)-glycoprotein beta-1,2-N-acetylglucosaminyltransferase [Source:HGNC Symbol;Acc:HGNC:7044]"	-
ENSG00000143416	1036.669258	1012.218272	987.398474	1336.807699	1215.100452	1289.812644	1012.095335	1280.573598	-0.339356622	2.10E-06	3.05E-05	SELENBP1	1	151364302	151372733	-	3504	protein_coding	selenium binding protein 1 [Source:HGNC Symbol;Acc:HGNC:10719]	-
ENSG00000169100	6951.324441	6941.061074	6261.670521	8421.479696	7596.905071	7950.899862	6718.018679	7989.761543	-0.250064228	2.12E-06	3.07E-05	SLC25A6	X	1386152	1392724	-	2164	protein_coding	solute carrier family 25 member 6 [Source:HGNC Symbol;Acc:HGNC:10992]	-
ENSG00000114650	1746.583477	1735.502878	1614.054337	2277.069996	2028.874049	2024.621298	1698.713564	2110.188448	-0.312883893	2.13E-06	3.08E-05	SCAP	3	47413694	47477126	-	6433	protein_coding	SREBF chaperone [Source:HGNC Symbol;Acc:HGNC:30634]	-
ENSG00000020922	1692.124304	1702.237489	1729.413763	1333.741627	1424.35652	1415.571975	1707.925185	1391.223374	0.295880715	2.14E-06	3.10E-05	MRE11	11	94415578	94493908	-	7689	protein_coding	"MRE11 homolog, double strand break repair nuclease [Source:HGNC Symbol;Acc:HGNC:7230]"	-
ENSG00000106484	488.1875867	496.1295195	523.0279045	317.8495371	348.760113	381.4353267	502.4483369	349.3483256	0.524489056	2.19E-06	3.16E-05	MEST	7	130486171	130506465	+	4794	protein_coding	mesoderm specific transcript [Source:HGNC Symbol;Acc:HGNC:7028]	-
ENSG00000153207	2933.987946	3116.491752	3392.349213	2351.677765	2561.617758	2702.26662	3147.609637	2538.520714	0.310298682	2.21E-06	3.19E-05	AHCTF1	1	246839098	246931967	-	9598	protein_coding	AT-hook containing transcription factor 1 [Source:HGNC Symbol;Acc:HGNC:24618]	-
ENSG00000095906	1741.721051	1592.936925	1421.462754	2263.783681	1893.413599	2025.660631	1585.373576	2060.952637	-0.378416024	2.24E-06	3.22E-05	NUBP2	16	1782901	1789191	+	4983	protein_coding	nucleotide binding protein 2 [Source:HGNC Symbol;Acc:HGNC:8042]	-
ENSG00000011422	488.1875867	473.3189668	471.2139252	701.1086252	638.8880911	620.4819892	477.5734929	653.4929019	-0.452539761	2.24E-06	3.22E-05	PLAUR	19	43646095	43670547	-	4457	protein_coding	"plasminogen activator, urokinase receptor [Source:HGNC Symbol;Acc:HGNC:9053]"	-
ENSG00000162614	552.371612	652.001629	659.8950197	403.6995728	436.7083155	471.8573251	621.4227536	437.4217378	0.506800285	2.25E-06	3.23E-05	NEXN	1	77888513	77943895	+	4436	protein_coding	nexilin F-actin binding protein [Source:HGNC Symbol;Acc:HGNC:29557]	-
ENSG00000100997	772.1532745	841.1391278	743.9705334	1069.03735	985.6264064	1017.507316	785.7543119	1024.057024	-0.381881791	2.27E-06	3.25E-05	ABHD12	20	25294743	25390983	-	3429	protein_coding	abhydrolase domain containing 12 [Source:HGNC Symbol;Acc:HGNC:15868]	-
ENSG00000177508	607.8032702	643.4476718	500.5425928	906.5354964	803.6646083	757.6739868	583.9311783	822.6246972	-0.494216525	2.27E-06	3.26E-05	IRX3	16	54283304	54286763	-	2911	protein_coding	iroquois homeobox 3 [Source:HGNC Symbol;Acc:HGNC:14360]	Homeobox
ENSG00000185800	559.1790086	550.3045819	559.1999278	831.9277273	727.8471924	705.7073211	556.2278395	755.1607469	-0.441218915	2.29E-06	3.28E-05	DMWD	19	45782947	45792802	-	5658	protein_coding	"DM1 locus, WD repeat containing [Source:HGNC Symbol;Acc:HGNC:2936]"	-
ENSG00000151458	988.0449961	1013.168712	1091.026433	822.7295092	807.7082038	745.2019871	1030.746714	791.8799	0.380110398	2.30E-06	3.29E-05	ANKRD50	4	124664052	124712732	-	8794	protein_coding	ankyrin repeat domain 50 [Source:HGNC Symbol;Acc:HGNC:29223]	-
ENSG00000077097	4906.187997	4885.260019	5221.480445	4050.282043	4394.377424	4299.721925	5004.309487	4248.127131	0.236292891	2.31E-06	3.30E-05	TOP2B	3	25597905	25664907	-	6044	protein_coding	DNA topoisomerase II beta [Source:HGNC Symbol;Acc:HGNC:11990]	-
ENSG00000100722	1460.672819	1435.163936	1590.591403	1205.988597	1218.133148	1152.620647	1495.476053	1192.247464	0.326711392	2.32E-06	3.31E-05	ZC3H14	14	88562909	88627596	+	21059	protein_coding	zinc finger CCCH-type containing 14 [Source:HGNC Symbol;Acc:HGNC:20509]	-
ENSG00000115762	1438.305659	1379.087994	1407.776042	1064.949253	1176.686294	1129.755314	1408.389898	1123.796954	0.325565783	2.35E-06	3.36E-05	PLEKHB2	2	131104847	131353709	+	6728	protein_coding	pleckstrin homology domain containing B2 [Source:HGNC Symbol;Acc:HGNC:19236]	-
ENSG00000187605	1074.596182	1125.320596	1106.668389	870.7646482	815.7953949	896.9446511	1102.195055	861.1682314	0.356232506	2.36E-06	3.36E-05	TET3	2	73986404	74108176	+	12271	protein_coding	tet methylcytosine dioxygenase 3 [Source:HGNC Symbol;Acc:HGNC:28313]	-
ENSG00000173511	996.7973632	976.1015642	836.8446473	1282.640415	1125.130452	1322.031977	936.5811915	1243.267615	-0.408365595	2.37E-06	3.37E-05	VEGFB	11	64234538	64238793	+	1545	protein_coding	vascular endothelial growth factor B [Source:HGNC Symbol;Acc:HGNC:12681]	-
ENSG00000079739	1514.159507	1556.820216	1422.440376	1950.02224	1903.522588	1738.804636	1497.8067	1864.116488	-0.315643351	2.37E-06	3.38E-05	PGM1	1	63593276	63660245	+	4212	protein_coding	phosphoglucomutase 1 [Source:HGNC Symbol;Acc:HGNC:8905]	-
ENSG00000151348	1212.689085	1274.539628	1284.595638	1620.930437	1517.359216	1536.13464	1257.274784	1558.141431	-0.309498092	2.46E-06	3.49E-05	EXT2	11	44095549	44245429	+	5286	protein_coding	exostosin glycosyltransferase 2 [Source:HGNC Symbol;Acc:HGNC:3513]	-
ENSG00000122642	1540.416608	1469.379765	1560.285113	1913.229368	1816.585284	1847.934635	1523.360495	1859.249762	-0.287553453	2.47E-06	3.51E-05	FKBP9	7	32957404	33006931	+	5170	protein_coding	FK506 binding protein 9 [Source:HGNC Symbol;Acc:HGNC:3725]	-
ENSG00000266714	370.5168735	312.6946588	334.34681	508.968069	474.111574	481.211325	339.1861141	488.0969893	-0.52533306	2.50E-06	3.54E-05	MYO15B	17	75588058	75626501	+	12761	protein_coding	myosin XVB [Source:HGNC Symbol;Acc:HGNC:14083]	-
ENSG00000237172	477.4902491	498.9808385	409.6237234	668.4038497	648.9970799	616.324656	462.0316037	644.5751952	-0.480127583	2.50E-06	3.54E-05	B3GNT9	16	67148105	67151214	-	2917	protein_coding	"UDP-GlcNAc:betaGal beta-1,3-N-acetylglucosaminyltransferase 9 [Source:HGNC Symbol;Acc:HGNC:28714]"	-
ENSG00000197372	406.4988271	427.6978616	479.0349032	258.5721315	314.3895512	304.5246614	437.743864	292.495448	0.581549801	2.54E-06	3.59E-05	ZNF675	19	23525631	23687220	-	6785	protein_coding	zinc finger protein 675 [Source:HGNC Symbol;Acc:HGNC:30768]	zf-C2H2
ENSG00000175054	1776.73052	1652.814625	1749.94383	1318.411263	1415.25843	1447.791308	1726.496325	1393.820334	0.308762852	2.55E-06	3.61E-05	ATR	3	142449235	142578826	-	12496	protein_coding	ATR serine/threonine kinase [Source:HGNC Symbol;Acc:HGNC:882]	-
ENSG00000073111	6267.667323	6299.514282	6409.291481	7625.322817	7299.700801	7009.263878	6325.491028	7311.429166	-0.209016711	2.58E-06	3.64E-05	MCM2	3	127598223	127622436	+	4902	protein_coding	minichromosome maintenance complex component 2 [Source:HGNC Symbol;Acc:HGNC:6944]	-
ENSG00000168906	5196.961082	4928.980245	5147.181154	4198.475557	4527.816076	4341.295258	5091.040827	4355.862297	0.224925419	2.62E-06	3.69E-05	MAT2A	2	85539165	85545280	+	4487	protein_coding	methionine adenosyltransferase 2A [Source:HGNC Symbol;Acc:HGNC:6904]	-
ENSG00000177156	2937.877887	3010.042506	2752.006638	3627.16401	3457.274164	3326.905942	2899.975677	3470.448039	-0.259041575	2.65E-06	3.73E-05	TALDO1	11	747329	765024	+	3005	protein_coding	transaldolase 1 [Source:HGNC Symbol;Acc:HGNC:11559]	-
ENSG00000163808	713.8041606	727.0863647	777.2096899	508.968069	563.0706753	572.6726567	739.3667384	548.2371337	0.431483824	2.66E-06	3.74E-05	KIF15	3	44761717	44873376	+	5285	protein_coding	kinesin family member 15 [Source:HGNC Symbol;Acc:HGNC:17273]	-
ENSG00000100567	1522.911874	1584.382967	1556.374624	1247.891591	1265.645396	1280.458644	1554.556489	1264.66521	0.297819841	2.67E-06	3.75E-05	PSMA3	14	58244831	58272012	+	3119	protein_coding	proteasome subunit alpha 3 [Source:HGNC Symbol;Acc:HGNC:9532]	-
ENSG00000087470	1767.005667	1879.019272	1991.416526	1491.133359	1560.827868	1515.347974	1879.147155	1522.4364	0.303632335	2.68E-06	3.76E-05	DNM1L	12	32679200	32745650	+	7282	protein_coding	dynamin 1 like [Source:HGNC Symbol;Acc:HGNC:2973]	-
ENSG00000174738	1308.965123	1270.737869	1273.841794	955.5926597	948.2231479	1101.693314	1284.514928	1001.836374	0.358814897	2.68E-06	3.76E-05	NR1D2	3	23945260	23980618	+	5820	protein_coding	nuclear receptor subfamily 1 group D member 2 [Source:HGNC Symbol;Acc:HGNC:7963]	THR-like
ENSG00000176845	1330.359798	1246.976877	1232.781659	1745.617393	1504.217531	1570.432639	1270.039445	1606.755855	-0.339276314	2.71E-06	3.79E-05	METRNL	17	83079691	83095119	+	2626	protein_coding	"meteorin like, glial cell differentiation regulator [Source:HGNC Symbol;Acc:HGNC:27584]"	-
ENSG00000158856	176.9923123	215.7498102	209.2111618	336.2459733	293.1606747	320.1146611	200.6510948	316.5071031	-0.657201324	2.78E-06	3.88E-05	DMTN	8	22048995	22082527	+	4473	protein_coding	dematin actin binding protein [Source:HGNC Symbol;Acc:HGNC:3382]	-
ENSG00000184470	1181.569557	1140.527631	1069.518743	1476.82502	1403.127643	1377.116643	1130.538644	1419.023102	-0.327869689	2.80E-06	3.91E-05	TXNRD2	22	19875517	19941992	-	8373	protein_coding	thioredoxin reductase 2 [Source:HGNC Symbol;Acc:HGNC:18155]	-
ENSG00000164332	703.106823	700.4740533	718.5523548	455.8228088	560.0379786	530.0599908	707.3777437	515.3069261	0.456956059	2.81E-06	3.92E-05	UBLCP1	5	159263081	159286040	+	2676	protein_coding	ubiquitin like domain containing CTD phosphatase 1 [Source:HGNC Symbol;Acc:HGNC:28110]	-
ENSG00000105516	203.2494136	186.2861797	187.7034723	372.0168215	288.1061803	278.5413285	192.4130219	312.8881101	-0.701626648	2.87E-06	4.00E-05	DBP	19	48630030	48637438	-	6544	protein_coding	D-box binding PAR bZIP transcription factor [Source:HGNC Symbol;Acc:HGNC:2697]	TF_bZIP
ENSG00000196411	1284.652992	1323.962492	1231.804037	1621.952461	1573.969554	1544.449307	1280.13984	1580.123774	-0.303655986	2.88E-06	4.00E-05	EPHB4	7	100802565	100827521	-	6435	protein_coding	EPH receptor B4 [Source:HGNC Symbol;Acc:HGNC:3395]	-
ENSG00000160124	264.5159832	302.2398222	290.3538087	204.404847	162.7547194	155.8999973	285.7032047	174.3531879	0.712468537	2.88E-06	4.00E-05	CCDC58	3	122359591	122383231	-	1746	protein_coding	coiled-coil domain containing 58 [Source:HGNC Symbol;Acc:HGNC:31136]	-
ENSG00000186111	4920.775276	5018.321576	4727.781208	5611.935074	5660.02282	5640.461902	4888.959353	5637.473266	-0.205470483	2.89E-06	4.01E-05	PIP5K1C	19	3630183	3700479	-	6963	protein_coding	phosphatidylinositol-4-phosphate 5-kinase type 1 gamma [Source:HGNC Symbol;Acc:HGNC:8996]	-
ENSG00000140961	282.9932026	290.8345459	256.1370299	411.8757667	444.7955065	377.2779934	276.6549261	411.3164222	-0.572193714	2.97E-06	4.13E-05	OSGIN1	16	83948282	83966332	+	3460	protein_coding	oxidative stress induced growth inhibitor 1 [Source:HGNC Symbol;Acc:HGNC:30093]	-
ENSG00000167693	1197.129321	1204.20709	1011.83903	1586.181613	1450.639891	1394.785309	1137.725147	1477.202271	-0.376604441	2.98E-06	4.14E-05	NXN	17	799313	979770	-	5880	protein_coding	nucleoredoxin [Source:HGNC Symbol;Acc:HGNC:18008]	-
ENSG00000179115	2645.159832	2639.371026	2491.959119	3630.230083	3014.500455	3048.364614	2592.163326	3231.031717	-0.3178156	3.00E-06	4.15E-05	FARSA	19	12922479	12934037	-	2435	protein_coding	phenylalanyl-tRNA synthetase subunit alpha [Source:HGNC Symbol;Acc:HGNC:3592]	-
ENSG00000125877	490.1325571	501.8321576	407.6684789	637.7431226	672.2477541	640.2293222	466.5443979	650.0733997	-0.478347698	3.05E-06	4.23E-05	ITPA	20	3208868	3223870	+	2071	protein_coding	inosine triphosphatase [Source:HGNC Symbol;Acc:HGNC:6176]	-
ENSG00000088888	1695.04176	1756.412552	1690.308873	2050.180615	2038.983038	2099.453297	1713.921062	2062.872317	-0.267238182	3.14E-06	4.34E-05	MAVS	20	3846799	3876123	+	11771	protein_coding	mitochondrial antiviral signaling protein [Source:HGNC Symbol;Acc:HGNC:29233]	-
ENSG00000133313	1233.111275	1211.810608	1206.385858	1546.322668	1499.163037	1457.145308	1217.10258	1500.877004	-0.302414249	3.16E-06	4.37E-05	CNDP2	18	74495816	74523454	+	11848	protein_coding	carnosine dipeptidase 2 [Source:HGNC Symbol;Acc:HGNC:24437]	-
ENSG00000166436	418.1686499	420.0943441	431.1314129	298.4310766	261.8228095	307.6426613	423.131469	289.2988492	0.548851426	3.18E-06	4.39E-05	TRIM66	11	8612037	8682694	-	11752	protein_coding	tripartite motif containing 66 [Source:HGNC Symbol;Acc:HGNC:29005]	-
ENSG00000178988	696.2994264	666.2582244	730.2838218	509.9900933	524.6565179	524.8633242	697.6138242	519.8366451	0.424229988	3.18E-06	4.39E-05	MRFAP1L1	4	6707701	6709880	-	2180	protein_coding	Morf4 family associated protein 1 like 1 [Source:HGNC Symbol;Acc:HGNC:28796]	-
ENSG00000196139	574.7387723	587.3717299	532.8041271	861.5664301	736.9452824	717.1399875	564.9715431	771.8839	-0.450130811	3.26E-06	4.49E-05	AKR1C3	10	5035354	5107686	+	4532	protein_coding	aldo-keto reductase family 1 member C3 [Source:HGNC Symbol;Acc:HGNC:386]	-
ENSG00000163714	6238.492766	6208.272071	6553.979574	5211.301574	5654.968326	5464.814572	6333.58147	5443.694824	0.218385463	3.27E-06	4.50E-05	U2SURP	3	142964497	143060546	+	11118	protein_coding	U2 snRNP associated SURP domain containing [Source:HGNC Symbol;Acc:HGNC:30855]	-
ENSG00000076928	1809.795017	1814.389373	1756.787186	2401.756952	2053.135622	2187.796629	1793.657192	2214.229734	-0.303826375	3.27E-06	4.50E-05	ARHGEF1	19	41883161	41930150	+	8636	protein_coding	Rho guanine nucleotide exchange factor 1 [Source:HGNC Symbol;Acc:HGNC:681]	-
ENSG00000277258	534.8668778	632.0423955	571.9090171	817.619388	780.4139341	746.2413204	579.6060968	781.4248808	-0.430842951	3.29E-06	4.52E-05	PCGF2	17	38733897	38749817	-	3511	protein_coding	polycomb group ring finger 2 [Source:HGNC Symbol;Acc:HGNC:12929]	-
ENSG00000182154	1011.384642	870.6027583	860.3075813	1239.715397	1191.849778	1133.912647	914.0983271	1188.492607	-0.378863757	3.32E-06	4.55E-05	MRPL41	9	137551199	137552555	+	1262	protein_coding	mitochondrial ribosomal protein L41 [Source:HGNC Symbol;Acc:HGNC:14492]	-
ENSG00000145734	1378.98406	1443.717893	1762.652919	1019.980187	1219.144047	1171.328646	1528.451624	1136.817627	0.426944451	3.36E-06	4.60E-05	BDP1	5	71455615	71567820	+	12436	protein_coding	"B double prime 1, subunit of RNA polymerase III transcription initiation factor IIIB [Source:HGNC Symbol;Acc:HGNC:13652]"	-
ENSG00000173812	3862.711343	3765.642062	3377.684879	4487.708416	4256.895177	4424.441923	3668.679428	4389.681839	-0.258774566	3.41E-06	4.66E-05	EIF1	17	41688885	41692668	+	3623	protein_coding	eukaryotic translation initiation factor 1 [Source:HGNC Symbol;Acc:HGNC:3249]	-
ENSG00000204351	1998.457153	1939.847412	1800.780187	2364.96408	2281.598769	2299.005293	1913.028251	2315.189381	-0.275208767	3.41E-06	4.66E-05	SKIV2L	6	31959080	31969755	+	5565	protein_coding	Ski2 like RNA helicase [Source:HGNC Symbol;Acc:HGNC:10898]	-
ENSG00000090432	642.8127386	550.3045819	623.7229964	838.0598727	805.6864061	783.6573197	605.613439	809.1345328	-0.418321173	3.42E-06	4.67E-05	MUL1	1	20499448	20508161	-	2438	protein_coding	mitochondrial E3 ubiquitin protein ligase 1 [Source:HGNC Symbol;Acc:HGNC:25762]	-
ENSG00000158435	1608.490574	1684.179135	1532.91169	2119.678263	1976.307307	1873.917967	1608.527133	1989.967846	-0.306957514	3.48E-06	4.75E-05	CNOT11	2	101252802	101270316	+	2786	protein_coding	CCR4-NOT transcription complex subunit 11 [Source:HGNC Symbol;Acc:HGNC:25217]	-
ENSG00000187240	810.0801986	863.9496804	806.5383575	590.7300078	673.258653	603.8526562	826.8560788	622.6137723	0.409230974	3.50E-06	4.76E-05	DYNC2H1	11	103109410	103479863	+	15012	protein_coding	dynein cytoplasmic 2 heavy chain 1 [Source:HGNC Symbol;Acc:HGNC:2962]	-
ENSG00000138246	2947.602739	2994.835471	3178.24994	2347.589668	2497.931129	2680.44062	3040.229383	2508.653805	0.27732162	3.51E-06	4.78E-05	DNAJC13	3	132417526	132539032	+	9606	protein_coding	DnaJ heat shock protein family (Hsp40) member C13 [Source:HGNC Symbol;Acc:HGNC:30343]	-
ENSG00000141959	4078.603065	4216.150476	3881.160338	5268.534931	4762.344616	4589.69592	4058.63796	4873.525156	-0.263947536	3.52E-06	4.78E-05	PFKL	21	44300051	44327376	+	8926	protein_coding	"phosphofructokinase, liver type [Source:HGNC Symbol;Acc:HGNC:8876]"	-
ENSG00000105835	2501.232018	2469.242321	2709.968881	1823.291235	2171.410791	2145.183963	2560.14774	2046.628663	0.322928475	3.56E-06	4.83E-05	NAMPT	7	106248285	106286326	-	9049	protein_coding	nicotinamide phosphoribosyltransferase [Source:HGNC Symbol;Acc:HGNC:30092]	-
ENSG00000169071	1461.645304	1424.709099	1398.977442	1872.348399	1760.985846	1659.815305	1428.443948	1764.383183	-0.304803413	3.57E-06	4.84E-05	ROR2	9	91563091	91950162	-	5818	protein_coding	receptor tyrosine kinase like orphan receptor 2 [Source:HGNC Symbol;Acc:HGNC:10257]	-
ENSG00000100234	1630.857735	1649.963306	1579.837558	1987.837137	1971.252813	1911.333967	1620.219533	1956.807972	-0.27229868	3.58E-06	4.85E-05	TIMP3	22	32801701	32863043	+	4603	protein_coding	TIMP metallopeptidase inhibitor 3 [Source:HGNC Symbol;Acc:HGNC:11822]	-
ENSG00000072958	1358.56187	1492.190317	1354.006818	1864.172205	1709.430003	1673.326638	1401.586335	1748.976282	-0.319332321	3.59E-06	4.86E-05	AP1M1	19	16197578	16245907	+	14371	protein_coding	adaptor related protein complex 1 subunit mu 1 [Source:HGNC Symbol;Acc:HGNC:13667]	-
ENSG00000135535	2303.817516	2223.078441	2259.285023	1874.392447	1880.271914	1926.923967	2262.060326	1893.862776	0.256311345	3.61E-06	4.89E-05	CD164	6	109366514	109382812	-	7206	protein_coding	CD164 molecule [Source:HGNC Symbol;Acc:HGNC:1632]	-
ENSG00000126945	2330.074617	2245.888993	2424.503184	1829.423381	1999.557981	1948.749966	2333.488931	1925.910443	0.276842628	3.62E-06	4.89E-05	HNRNPH2	X	101408295	101414133	+	2223	protein_coding	heterogeneous nuclear ribonucleoprotein H2 [Source:HGNC Symbol;Acc:HGNC:5042]	-
ENSG00000187098	1710.601524	1671.823419	1704.973207	1344.983893	1396.051351	1428.043975	1695.799383	1389.693073	0.287214831	3.64E-06	4.91E-05	MITF	3	69739435	69968337	+	7181	protein_coding	melanogenesis associated transcription factor [Source:HGNC Symbol;Acc:HGNC:7105]	bHLH
ENSG00000198900	2818.262203	3105.086475	3146.966027	2495.783182	2501.974724	2565.074622	3023.438235	2520.944176	0.262284236	3.71E-06	5.00E-05	TOP1	20	41028818	41124487	+	3738	protein_coding	DNA topoisomerase I [Source:HGNC Symbol;Acc:HGNC:11986]	-
ENSG00000126787	1395.516308	1286.895344	1366.715908	990.3414837	1108.95607	1100.653981	1349.709187	1066.650511	0.339469552	3.75E-06	5.04E-05	DLGAP5	14	55148112	55191678	-	3667	protein_coding	DLG associated protein 5 [Source:HGNC Symbol;Acc:HGNC:16864]	-
ENSG00000256223	279.1032617	201.4932148	255.1594076	127.7530294	165.7874161	121.6019979	245.2519614	138.3808144	0.824631184	3.81E-06	5.12E-05	ZNF10	12	133130575	133159465	+	5541	protein_coding	zinc finger protein 10 [Source:HGNC Symbol;Acc:HGNC:12879]	zf-C2H2
ENSG00000128311	304.3878777	301.2893825	275.6894749	497.7258024	475.1224728	366.8846603	293.7889117	446.5776452	-0.604364154	3.83E-06	5.15E-05	TST	22	37010859	37020183	-	1937	protein_coding	thiosulfate sulfurtransferase [Source:HGNC Symbol;Acc:HGNC:12388]	-
ENSG00000173674	2940.795343	2978.677996	2987.6136	2489.651036	2447.386185	2608.726621	2969.02898	2515.254614	0.23938126	3.88E-06	5.20E-05	EIF1AX	X	20124518	20141844	-	4427	protein_coding	eukaryotic translation initiation factor 1A X-linked [Source:HGNC Symbol;Acc:HGNC:3250]	-
ENSG00000076604	1561.811283	1466.528445	1351.073952	1808.982896	1810.519891	1799.085969	1459.80456	1806.196252	-0.30713832	3.90E-06	5.23E-05	TRAF4	17	28743984	28750958	+	4596	protein_coding	TNF receptor associated factor 4 [Source:HGNC Symbol;Acc:HGNC:12034]	-
ENSG00000169607	919.9710298	911.4716651	949.2712062	667.3818255	746.0433723	727.5333207	926.9046337	713.6528395	0.377120083	3.92E-06	5.25E-05	CKAP2L	2	112736607	112764677	-	5219	protein_coding	cytoskeleton associated protein 2 like [Source:HGNC Symbol;Acc:HGNC:26877]	-
ENSG00000197562	636.005342	579.7682124	570.9313949	797.1789033	798.6101139	767.0279867	595.5683164	787.605668	-0.403329254	3.96E-06	5.30E-05	RAB40C	16	589357	629272	+	4180	protein_coding	"RAB40C, member RAS oncogene family [Source:HGNC Symbol;Acc:HGNC:18285]"	-
ENSG00000134900	1605.573119	1561.572415	1538.777424	1158.975482	1327.310227	1282.537311	1568.640986	1256.27434	0.320334487	3.98E-06	5.32E-05	TPP2	13	102597003	102679958	+	6752	protein_coding	tripeptidyl peptidase 2 [Source:HGNC Symbol;Acc:HGNC:12016]	-
ENSG00000141582	1374.121633	1235.5716	1148.706145	1645.459018	1640.68888	1501.836641	1252.799793	1595.994846	-0.349387568	3.98E-06	5.32E-05	CBX4	17	79833156	79839429	-	2880	protein_coding	chromobox 4 [Source:HGNC Symbol;Acc:HGNC:1554]	-
ENSG00000133612	782.8506121	770.8065906	780.1425567	1100.720101	967.4302266	962.42265	777.9332531	1010.190993	-0.376971807	4.03E-06	5.38E-05	AGAP3	7	151085831	151144436	+	11032	protein_coding	"ArfGAP with GTPase domain, ankyrin repeat and PH domain 3 [Source:HGNC Symbol;Acc:HGNC:16923]"	-
ENSG00000132824	3084.723157	2920.701175	3124.480716	3648.626519	3599.810906	3484.884606	3043.301683	3577.77401	-0.233549688	4.06E-06	5.41E-05	SERINC3	20	44496221	44522109	-	4683	protein_coding	serine incorporator 3 [Source:HGNC Symbol;Acc:HGNC:11699]	-
ENSG00000196588	546.5367006	596.8761269	527.9160158	800.244976	732.9016868	715.0613209	557.1096144	749.4026613	-0.427588714	4.08E-06	5.43E-05	MRTFA	22	40410281	40636702	-	6533	protein_coding	myocardin related transcription factor A [Source:HGNC Symbol;Acc:HGNC:14334]	-
ENSG00000151461	1076.541152	1081.60037	1204.430614	802.2890245	904.7544962	888.6299846	1120.857379	865.2245017	0.373342992	4.12E-06	5.49E-05	UPF2	10	11920022	12043170	-	5906	protein_coding	"UPF2, regulator of nonsense mediated mRNA decay [Source:HGNC Symbol;Acc:HGNC:17854]"	-
ENSG00000037757	735.1988357	772.70747	779.1649344	976.0331444	958.3321367	993.6026494	762.35708	975.9893102	-0.356311597	4.14E-06	5.49E-05	MRI1	19	13764532	13774282	+	3456	protein_coding	methylthioribose-1-phosphate isomerase 1 [Source:HGNC Symbol;Acc:HGNC:28469]	-
ENSG00000161981	1191.29441	1267.88655	1250.37886	1739.485248	1488.043149	1485.207308	1236.51994	1570.911902	-0.345296471	4.14E-06	5.49E-05	SNRNP25	16	53010	57669	+	3060	protein_coding	small nuclear ribonucleoprotein U11/U12 subunit 25 [Source:HGNC Symbol;Acc:HGNC:14161]	-
ENSG00000196233	1116.413047	1053.087179	1165.325724	814.5533153	908.7980917	873.0399848	1111.60865	865.4637973	0.360911368	4.18E-06	5.54E-05	LCOR	10	96832282	96995959	+	26020	protein_coding	ligand dependent nuclear receptor corepressor [Source:HGNC Symbol;Acc:HGNC:29503]	HTH
ENSG00000108604	1022.081979	1029.326187	917.0096719	1264.243979	1237.340227	1250.317978	989.4726127	1250.634061	-0.337761349	4.19E-06	5.55E-05	SMARCD2	17	63832081	63843065	-	3734	protein_coding	"SWI/SNF related, matrix associated, actin dependent regulator of chromatin, subfamily d, member 2 [Source:HGNC Symbol;Acc:HGNC:11107]"	-
ENSG00000133466	2990.39209	2848.467758	2859.545086	3553.578265	3379.43495	3320.669942	2899.468311	3417.894386	-0.237373803	4.20E-06	5.55E-05	C1QTNF6	22	37180167	37199385	-	7143	protein_coding	C1q and TNF related 6 [Source:HGNC Symbol;Acc:HGNC:14343]	-
ENSG00000213096	312.1677596	303.1902619	362.6978553	208.4929439	205.2124723	219.2993295	326.0186256	211.0015819	0.627605536	4.21E-06	5.57E-05	ZNF254	19	24033405	24129961	+	7602	protein_coding	zinc finger protein 254 [Source:HGNC Symbol;Acc:HGNC:13047]	zf-C2H2
ENSG00000173153	1410.103587	1355.327001	1287.528505	1793.652532	1665.961352	1589.140639	1350.986365	1682.918174	-0.316992131	4.23E-06	5.59E-05	ESRRA	11	64305572	64316743	+	3030	protein_coding	estrogen related receptor alpha [Source:HGNC Symbol;Acc:HGNC:3471]	ESR-like
ENSG00000163399	7593.164694	8511.187446	8158.257689	10610.65561	9665.204176	8963.210511	8087.53661	9746.356765	-0.269162053	4.29E-06	5.66E-05	ATP1A1	1	116372668	116410261	+	7261	protein_coding	ATPase Na+/K+ transporting subunit alpha 1 [Source:HGNC Symbol;Acc:HGNC:799]	-
ENSG00000104412	373.4343292	373.5227991	398.8698786	247.3298649	259.8010117	271.2659953	381.9423357	259.465624	0.557846537	4.30E-06	5.66E-05	EMC2	8	108443601	108486918	+	3781	protein_coding	ER membrane protein complex subunit 2 [Source:HGNC Symbol;Acc:HGNC:28963]	-
ENSG00000138442	851.8970636	881.0575949	927.7635166	700.086601	693.4766306	647.5046554	886.9060584	680.3559623	0.382305665	4.32E-06	5.69E-05	WDR12	2	202874782	203014798	-	9098	protein_coding	WD repeat domain 12 [Source:HGNC Symbol;Acc:HGNC:14098]	-
ENSG00000125505	1850.639397	1824.84421	1624.808182	2486.584964	2029.884948	2229.369961	1766.76393	2248.613291	-0.347803121	4.33E-06	5.69E-05	MBOAT7	19	54173412	54189882	-	5292	protein_coding	membrane bound O-acyltransferase domain containing 7 [Source:HGNC Symbol;Acc:HGNC:15505]	-
ENSG00000137831	758.5384813	772.70747	937.5397392	545.7609415	569.1360685	657.8979886	822.9285635	590.9316662	0.477854225	4.35E-06	5.72E-05	UACA	15	70654554	70763593	-	11031	protein_coding	uveal autoantigen with coiled-coil domains and ankyrin repeats [Source:HGNC Symbol;Acc:HGNC:15947]	-
ENSG00000069812	657.4000171	600.6778856	582.6628619	869.742624	773.337642	806.5226527	613.5802549	816.5343062	-0.412249175	4.38E-06	5.74E-05	HES2	1	6412418	6424670	-	5407	protein_coding	hes family bHLH transcription factor 2 [Source:HGNC Symbol;Acc:HGNC:16005]	bHLH
ENSG00000137273	1078.486123	1059.740257	1032.369098	1272.420173	1305.070452	1383.352643	1056.865159	1320.281089	-0.320930555	4.39E-06	5.76E-05	FOXF2	6	1389576	1395603	+	2451	protein_coding	forkhead box F2 [Source:HGNC Symbol;Acc:HGNC:3810]	Fork
ENSG00000260032	7811.973872	7743.232174	7961.755616	6331.440136	7145.033273	6689.149217	7838.987221	6721.874209	0.221757719	4.43E-06	5.80E-05	NORAD	20	36045622	36050960	-	5339	lincRNA	non-coding RNA activated by DNA damage [Source:HGNC Symbol;Acc:HGNC:44311]	-
ENSG00000011304	9435.051725	9199.305783	8920.803045	10697.52767	10211.08957	10468.16515	9185.053518	10458.92746	-0.187356286	4.49E-06	5.88E-05	PTBP1	19	797075	812327	+	6883	protein_coding	polypyrimidine tract binding protein 1 [Source:HGNC Symbol;Acc:HGNC:9583]	-
ENSG00000174903	2329.102132	2629.866629	2357.047248	3473.860375	2937.672141	2830.104618	2438.672003	3080.545711	-0.337030668	4.55E-06	5.95E-05	RAB1B	11	66268533	66277492	+	2007	protein_coding	"RAB1B, member RAS oncogene family [Source:HGNC Symbol;Acc:HGNC:18370]"	-
ENSG00000162144	660.3174728	712.8297693	594.3943289	983.1873141	862.2967433	822.1126524	655.8471903	889.1989032	-0.438967624	4.56E-06	5.95E-05	CYB561A3	11	61348745	61362299	-	10597	protein_coding	cytochrome b561 family member A3 [Source:HGNC Symbol;Acc:HGNC:23014]	-
ENSG00000079459	5393.403099	5545.815605	5380.832872	6548.109274	6101.78563	6179.875893	5440.017192	6276.590265	-0.206338293	4.56E-06	5.96E-05	FDFT1	8	11795573	11839309	+	5202	protein_coding	farnesyl-diphosphate farnesyltransferase 1 [Source:HGNC Symbol;Acc:HGNC:3629]	-
ENSG00000171634	1873.979043	2038.69314	2157.612309	1652.613188	1644.732475	1646.303971	2023.428164	1647.883212	0.296174083	4.67E-06	6.09E-05	BPTF	17	67825524	67984378	+	15098	protein_coding	bromodomain PHD finger transcription factor [Source:HGNC Symbol;Acc:HGNC:3581]	-
ENSG00000124795	5731.82796	6000.125778	5930.256577	4683.937069	5153.562482	5218.492576	5887.403439	5018.664042	0.23036573	4.69E-06	6.10E-05	DEK	6	18223868	18264823	-	4361	protein_coding	DEK proto-oncogene [Source:HGNC Symbol;Acc:HGNC:2768]	-
ENSG00000127561	300.4979368	325.0503748	240.4950739	438.4483968	431.6538211	425.087326	288.6811285	431.7298479	-0.58017625	4.69E-06	6.11E-05	SYNGR3	16	1989660	1994275	+	3420	protein_coding	synaptogyrin 3 [Source:HGNC Symbol;Acc:HGNC:11501]	-
ENSG00000112514	1590.013355	1632.855392	1437.10471	2045.070494	1834.781464	1911.333967	1553.324485	1930.395308	-0.313371718	4.73E-06	6.15E-05	CUTA	6	33416442	33418317	-	1876	protein_coding	cutA divalent cation tolerance homolog [Source:HGNC Symbol;Acc:HGNC:21101]	-
ENSG00000163435	1788.400342	1726.948921	1761.675297	2233.122953	2068.299105	2069.312631	1759.008187	2123.57823	-0.271792218	4.77E-06	6.20E-05	ELF3	1	202007945	202017188	+	7191	protein_coding	E74 like ETS transcription factor 3 [Source:HGNC Symbol;Acc:HGNC:3318]	ETS
ENSG00000166508	7987.021214	7956.130666	7499.340291	9620.314124	8812.005523	8822.900513	7814.164057	9085.073387	-0.217389118	4.82E-06	6.25E-05	MCM7	7	100092728	100101940	-	4386	protein_coding	minichromosome maintenance complex component 7 [Source:HGNC Symbol;Acc:HGNC:6950]	-
ENSG00000085377	767.2908484	804.0719798	809.4712242	1001.58375	1004.833485	1021.664649	793.6113508	1009.360628	-0.346879525	4.83E-06	6.26E-05	PREP	6	105277565	105403084	-	3762	protein_coding	prolyl endopeptidase [Source:HGNC Symbol;Acc:HGNC:9358]	-
ENSG00000177045	197.4145022	213.8489308	170.1062718	351.5763368	332.585731	260.8726621	193.7899016	315.0115767	-0.700846529	4.86E-06	6.29E-05	SIX5	19	45764785	45769226	-	3556	protein_coding	SIX homeobox 5 [Source:HGNC Symbol;Acc:HGNC:10891]	Homeobox
ENSG00000186635	2259.083195	2149.894584	2233.866845	2709.386247	2561.617758	2619.119955	2214.281541	2630.04132	-0.248297266	4.87E-06	6.30E-05	ARAP1	11	72685069	72793599	-	9056	protein_coding	"ArfGAP with RhoGAP domain, ankyrin repeat and PH domain 1 [Source:HGNC Symbol;Acc:HGNC:16925]"	-
ENSG00000141012	745.8961732	795.5180226	731.2614441	1012.826017	958.3321367	952.0293168	757.5585466	974.3958235	-0.3629991	4.88E-06	6.31E-05	GALNS	16	88813734	88856970	-	8402	protein_coding	galactosamine (N-acetyl)-6-sulfatase [Source:HGNC Symbol;Acc:HGNC:4122]	-
ENSG00000197299	920.9435151	920.0256223	933.6292502	670.4478982	691.4548328	770.1459866	924.8661292	710.6829059	0.380248344	4.90E-06	6.33E-05	BLM	15	90717327	90816165	+	6674	protein_coding	Bloom syndrome RecQ like helicase [Source:HGNC Symbol;Acc:HGNC:1058]	-
ENSG00000151233	671.9872956	753.6986761	790.8964014	511.0121175	541.8417988	579.9479899	738.860791	544.2673021	0.441144482	4.91E-06	6.33E-05	GXYLT1	12	42081845	42144879	-	7497	protein_coding	glucoside xylosyltransferase 1 [Source:HGNC Symbol;Acc:HGNC:27482]	-
ENSG00000071539	5387.568187	5550.567804	5399.407695	4776.941274	4816.933156	4639.583919	5445.847895	4744.486116	0.198895135	4.92E-06	6.34E-05	TRIP13	5	892643	919357	+	3560	protein_coding	thyroid hormone receptor interactor 13 [Source:HGNC Symbol;Acc:HGNC:12307]	-
ENSG00000129353	2889.253625	2985.331074	2728.543704	3784.555742	3307.66113	3347.692609	2867.709468	3479.969827	-0.279110037	4.93E-06	6.35E-05	SLC44A2	19	10602457	10644559	+	5216	protein_coding	solute carrier family 44 member 2 [Source:HGNC Symbol;Acc:HGNC:17292]	-
ENSG00000088205	3464.964883	3393.069702	3444.163192	2974.090524	2975.075399	2897.661283	3434.065926	2948.942402	0.219657935	4.97E-06	6.39E-05	DDX18	2	117814650	117832379	+	7851	protein_coding	DEAD-box helicase 18 [Source:HGNC Symbol;Acc:HGNC:2741]	-
ENSG00000176248	1606.545604	1757.362991	1586.680914	2025.652034	1993.492588	1999.677299	1650.196503	2006.273974	-0.281708806	5.05E-06	6.49E-05	ANAPC2	9	137174784	137188549	-	5447	protein_coding	anaphase promoting complex subunit 2 [Source:HGNC Symbol;Acc:HGNC:19989]	-
ENSG00000183624	1870.089102	1760.21431	1768.518653	2161.581257	2190.617869	2123.357963	1799.607355	2158.51903	-0.262445674	5.09E-06	6.53E-05	HMCES	3	129278828	129306186	+	2783	protein_coding	"5-hydroxymethylcytosine binding, ES cell specific [Source:HGNC Symbol;Acc:HGNC:24446]"	-
ENSG00000115816	1219.496481	1301.151939	1324.678151	1011.803993	1062.454721	990.4846495	1281.775524	1021.581121	0.327237549	5.10E-06	6.54E-05	CEBPZ	2	37201612	37231713	-	3629	protein_coding	CCAAT enhancer binding protein zeta [Source:HGNC Symbol;Acc:HGNC:24218]	Others
ENSG00000167123	2221.156271	2109.976117	1940.580169	2643.976696	2484.789443	2498.55729	2090.570852	2542.441143	-0.282273416	5.11E-06	6.54E-05	CERCAM	9	128411751	128437351	+	6059	protein_coding	cerebral endothelial cell adhesion molecule [Source:HGNC Symbol;Acc:HGNC:23723]	-
ENSG00000173327	1797.152709	1776.371785	1660.980205	2263.783681	2035.950341	2093.217297	1744.8349	2130.983773	-0.288353049	5.17E-06	6.61E-05	MAP3K11	11	65597755	65615382	-	10564	protein_coding	mitogen-activated protein kinase kinase kinase 11 [Source:HGNC Symbol;Acc:HGNC:6850]	-
ENSG00000106080	547.5091858	552.2054613	498.5873483	352.5983611	410.4249446	374.1599935	532.7673318	379.0610997	0.491039167	5.17E-06	6.61E-05	FKBP14	7	30010587	30026684	-	5326	protein_coding	FK506 binding protein 14 [Source:HGNC Symbol;Acc:HGNC:18625]	-
ENSG00000170955	410.3887681	432.4500601	438.9523909	723.5931584	625.7464057	513.4306577	427.2637397	620.9234073	-0.539517288	5.32E-06	6.79E-05	CAVIN3	11	6318946	6320647	-	1672	protein_coding	caveolae associated protein 3 [Source:HGNC Symbol;Acc:HGNC:9400]	-
ENSG00000068323	1355.644414	1383.840192	1290.461372	1772.190023	1614.405509	1599.533972	1343.315326	1662.043168	-0.307096189	5.34E-06	6.81E-05	TFE3	X	49028726	49043486	-	4283	protein_coding	transcription factor binding to IGHM enhancer 3 [Source:HGNC Symbol;Acc:HGNC:11752]	bHLH
ENSG00000080345	1993.594726	1969.311043	2190.851466	1541.212546	1747.844161	1682.680637	2051.252412	1657.245782	0.307598099	5.37E-06	6.84E-05	RIF1	2	151409883	151508013	+	18166	protein_coding	replication timing regulatory factor 1 [Source:HGNC Symbol;Acc:HGNC:23207]	-
ENSG00000125753	3626.397432	3700.061723	3376.707257	4373.241702	4069.878884	4183.316594	3567.722137	4208.812393	-0.238320637	5.37E-06	6.84E-05	VASP	19	45506579	45526983	+	3601	protein_coding	vasodilator stimulated phosphoprotein [Source:HGNC Symbol;Acc:HGNC:12652]	-
ENSG00000022355	70.01893673	73.18385632	75.27691336	16.35238776	38.41415738	18.70799968	72.8265688	24.49151494	1.570137213	5.46E-06	6.95E-05	GABRA1	5	161847063	161899981	+	6935	protein_coding	gamma-aminobutyric acid type A receptor alpha1 subunit [Source:HGNC Symbol;Acc:HGNC:4075]	-
ENSG00000136758	4505.524082	4312.144885	4459.912711	3730.388458	3835.350345	3900.617932	4425.860559	3822.118912	0.211567492	5.48E-06	6.97E-05	YME1L1	10	27110112	27155266	-	7335	protein_coding	YME1 like 1 ATPase [Source:HGNC Symbol;Acc:HGNC:12843]	-
ENSG00000122203	1374.121633	1256.481273	1184.878169	1598.445904	1546.675284	1614.084639	1271.827025	1586.401942	-0.318796736	5.53E-06	7.02E-05	KIAA1191	5	176346061	176361968	-	3973	protein_coding	KIAA1191 [Source:HGNC Symbol;Acc:HGNC:29209]	-
ENSG00000157593	1827.299752	1838.150365	1611.12147	2278.09202	2150.181914	2079.705964	1758.857196	2169.326633	-0.302531682	5.57E-06	7.06E-05	SLC35B2	6	44254096	44257890	-	2363	protein_coding	solute carrier family 35 member B2 [Source:HGNC Symbol;Acc:HGNC:16872]	-
ENSG00000078804	221.726633	288.9336665	247.3384296	406.7656455	349.7710119	398.0646598	252.666243	384.8671057	-0.606498968	5.60E-06	7.10E-05	TP53INP2	20	34704290	34713439	+	4228	protein_coding	tumor protein p53 inducible nuclear protein 2 [Source:HGNC Symbol;Acc:HGNC:16104]	-
ENSG00000087086	16841.49925	18371.99926	17189.53205	21791.60074	19460.81431	19876.21032	17467.67685	20376.20846	-0.222177373	5.62E-06	7.12E-05	FTL	19	48965301	48966878	+	878	protein_coding	ferritin light chain [Source:HGNC Symbol;Acc:HGNC:3999]	-
ENSG00000087266	1257.423405	1202.306211	1232.781659	1521.794086	1479.955958	1518.465974	1230.837092	1506.738673	-0.291820197	5.67E-06	7.16E-05	SH3BP2	4	2793023	2841098	+	13968	protein_coding	SH3 domain binding protein 2 [Source:HGNC Symbol;Acc:HGNC:10825]	-
ENSG00000119326	1819.51987	1803.934536	2108.731196	1489.08931	1505.22843	1589.140639	1910.728534	1527.81946	0.322596427	5.67E-06	7.16E-05	CTNNAL1	9	108942569	109013529	-	3131	protein_coding	catenin alpha like 1 [Source:HGNC Symbol;Acc:HGNC:2512]	-
ENSG00000165733	2563.471073	2651.726742	2782.312928	2117.634215	2292.718656	2261.589294	2665.836914	2223.980722	0.261413331	5.74E-06	7.24E-05	BMS1	10	42782801	42834937	+	7753	protein_coding	"BMS1, ribosome biogenesis factor [Source:HGNC Symbol;Acc:HGNC:23505]"	-
ENSG00000117118	1807.850047	1830.546848	1777.317253	1547.344692	1457.716183	1466.499308	1805.238049	1490.520061	0.276409295	5.80E-06	7.32E-05	SDHB	1	17018722	17054170	-	2462	protein_coding	succinate dehydrogenase complex iron sulfur subunit B [Source:HGNC Symbol;Acc:HGNC:10681]	-
ENSG00000102038	1164.064823	1150.982468	1156.527123	948.4384901	909.8089906	917.7313174	1157.191471	925.326266	0.322586139	5.83E-06	7.35E-05	SMARCA1	X	129446501	129523500	-	4363	protein_coding	"SWI/SNF related, matrix associated, actin dependent regulator of chromatin, subfamily a, member 1 [Source:HGNC Symbol;Acc:HGNC:11097]"	-
ENSG00000100075	4526.918757	4695.172081	4314.246996	5491.336215	5081.788662	5257.987242	4512.112611	5277.037373	-0.225840916	5.87E-06	7.39E-05	SLC25A1	22	19175575	19178830	-	2096	protein_coding	solute carrier family 25 member 1 [Source:HGNC Symbol;Acc:HGNC:10979]	-
ENSG00000010404	365.6544474	388.7298342	358.7873663	493.6377055	554.9834842	506.1553245	371.057216	518.2588381	-0.481985548	6.00E-06	7.54E-05	IDS	X	149476990	149521096	-	9292	protein_coding	iduronate 2-sulfatase [Source:HGNC Symbol;Acc:HGNC:5389]	-
ENSG00000120647	391.9115487	418.1934647	369.5412111	267.7703496	261.8228095	278.5413285	393.2154081	269.3781625	0.546044077	6.01E-06	7.55E-05	CCDC77	12	389273	442645	+	3614	protein_coding	coiled-coil domain containing 77 [Source:HGNC Symbol;Acc:HGNC:28203]	-
ENSG00000100311	228.5340296	218.6011293	242.4503184	342.3781187	338.6511243	346.097994	229.8618257	342.3757457	-0.575007444	6.02E-06	7.55E-05	PDGFB	22	39223359	39244751	-	3761	protein_coding	platelet derived growth factor subunit B [Source:HGNC Symbol;Acc:HGNC:8800]	-
ENSG00000167118	1540.416608	1390.49327	1422.440376	1828.401356	1719.538992	1789.731969	1451.116751	1779.224106	-0.294129869	6.10E-06	7.65E-05	URM1	9	128371319	128392016	+	4410	protein_coding	ubiquitin related modifier 1 [Source:HGNC Symbol;Acc:HGNC:28378]	-
ENSG00000124226	1925.52076	1838.150365	1871.168989	2394.602783	2206.792252	2188.835962	1878.280038	2263.410332	-0.269155262	6.13E-06	7.68E-05	RNF114	20	49936336	49953892	+	4344	protein_coding	ring finger protein 114 [Source:HGNC Symbol;Acc:HGNC:13094]	-
ENSG00000186260	675.8772365	719.4828472	761.5677339	549.8490384	555.9943831	504.0766579	718.9759392	536.6400265	0.421758558	6.16E-06	7.71E-05	MRTFB	16	14071321	14266773	+	16578	protein_coding	myocardin related transcription factor B [Source:HGNC Symbol;Acc:HGNC:29819]	-
ENSG00000105723	720.6115572	864.9001201	762.5453561	1104.808198	986.6373053	998.799316	782.6856778	1030.081606	-0.395991783	6.19E-06	7.73E-05	GSK3A	19	42230186	42242625	-	4126	protein_coding	glycogen synthase kinase 3 alpha [Source:HGNC Symbol;Acc:HGNC:4616]	-
ENSG00000162402	2382.588819	2458.787484	2666.953502	1971.484749	2113.789555	2115.043297	2502.776602	2066.772534	0.276109773	6.23E-06	7.78E-05	USP24	1	55066359	55215113	-	11772	protein_coding	ubiquitin specific peptidase 24 [Source:HGNC Symbol;Acc:HGNC:12623]	-
ENSG00000184203	2451.635271	2520.566064	2446.988495	2883.130367	2913.410568	2894.543283	2473.063277	2897.028073	-0.228231553	6.24E-06	7.78E-05	PPP1R2	3	195514425	195543386	-	5126	protein_coding	protein phosphatase 1 regulatory inhibitor subunit 2 [Source:HGNC Symbol;Acc:HGNC:9288]	-
ENSG00000167114	1819.51987	1984.518078	1763.630542	2545.862369	2118.844049	2305.241293	1855.889496	2323.315904	-0.323903444	6.34E-06	7.90E-05	SLC27A4	9	128340646	128361470	+	3110	protein_coding	solute carrier family 27 member 4 [Source:HGNC Symbol;Acc:HGNC:10998]	-
ENSG00000164754	10784.86123	10956.66877	11422.53839	9621.336148	9925.005188	9710.491165	11054.68946	9752.2775	0.180822028	6.35E-06	7.91E-05	RAD21	8	116845935	116874866	-	6192	protein_coding	RAD21 cohesin complex component [Source:HGNC Symbol;Acc:HGNC:9811]	-
ENSG00000131650	174.0748566	195.7905766	193.5692058	332.1578764	271.9317983	282.6986618	187.8115463	295.5961121	-0.654200084	6.38E-06	7.94E-05	KREMEN2	16	2963944	2968383	+	2614	protein_coding	kringle containing transmembrane protein 2 [Source:HGNC Symbol;Acc:HGNC:18797]	-
ENSG00000137699	11067.85443	11661.89503	11040.28809	14458.57685	12468.42677	12864.86778	11256.67918	13263.95713	-0.236708108	6.43E-06	7.99E-05	TRIM29	11	120111275	120185529	-	10218	protein_coding	tripartite motif containing 29 [Source:HGNC Symbol;Acc:HGNC:17274]	-
ENSG00000136888	1732.968684	1702.237489	1671.73405	1430.833929	1397.06225	1389.588643	1702.313408	1405.828274	0.276070132	6.45E-06	8.01E-05	ATP6V1G1	9	114587746	114598373	+	1305	protein_coding	ATPase H+ transporting V1 subunit G1 [Source:HGNC Symbol;Acc:HGNC:864]	-
ENSG00000078246	798.4103758	805.9728592	810.4488465	1074.147471	995.7353952	998.799316	804.9440272	1022.894061	-0.345709825	6.47E-06	8.02E-05	TULP3	12	2877223	2941140	+	3181	protein_coding	tubby like protein 3 [Source:HGNC Symbol;Acc:HGNC:12425]	Tub
ENSG00000155097	1821.46484	1751.660353	1911.251502	1526.904207	1472.879666	1513.269307	1828.125565	1504.35106	0.281149525	6.52E-06	8.07E-05	ATP6V1C1	8	103021063	103073051	+	5851	protein_coding	ATPase H+ transporting V1 subunit C1 [Source:HGNC Symbol;Acc:HGNC:856]	-
ENSG00000163634	675.8772365	711.8793297	746.9034001	499.7698509	558.0161809	539.4139906	711.5533221	532.4000075	0.418390313	6.67E-06	8.26E-05	THOC7	3	63833870	63863903	-	1784	protein_coding	THO complex 7 [Source:HGNC Symbol;Acc:HGNC:29874]	-
ENSG00000151239	3580.690626	3780.849097	4114.812056	3036.434002	3318.781018	3189.713945	3825.450593	3181.642988	0.265799044	6.72E-06	8.31E-05	TWF1	12	43793723	43806375	-	3932	protein_coding	twinfilin actin binding protein 1 [Source:HGNC Symbol;Acc:HGNC:9620]	-
ENSG00000147119	99.1934937	104.5483662	87.00838038	191.1185319	177.9182026	154.860664	96.91674675	174.6324662	-0.849351007	6.75E-06	8.34E-05	CHST7	X	46573784	46598408	+	2289	protein_coding	carbohydrate sulfotransferase 7 [Source:HGNC Symbol;Acc:HGNC:13817]	-
ENSG00000153250	1792.290283	1769.718707	1860.415145	1500.331577	1452.661688	1528.859307	1807.474712	1493.950857	0.274863403	6.75E-06	8.34E-05	RBMS1	2	160272151	160493794	-	11765	protein_coding	RNA binding motif single stranded interacting protein 1 [Source:HGNC Symbol;Acc:HGNC:9907]	-
ENSG00000130702	7884.910264	8144.317725	7653.804607	9197.196091	8901.975523	8874.867179	7894.344199	8991.346264	-0.187681173	6.80E-06	8.38E-05	LAMA5	20	62307955	62367312	-	14291	protein_coding	laminin subunit alpha 5 [Source:HGNC Symbol;Acc:HGNC:6485]	-
ENSG00000172795	535.839363	550.3045819	576.7971284	374.06087	409.4140458	423.0086593	554.3136911	402.1611917	0.462987661	6.83E-06	8.42E-05	DCP2	5	112976702	113020970	+	9951	protein_coding	decapping mRNA 2 [Source:HGNC Symbol;Acc:HGNC:24452]	-
ENSG00000142156	1202.964232	1178.545219	1005.973297	1520.772062	1388.975059	1417.650642	1129.160916	1442.465921	-0.353133433	6.84E-06	8.42E-05	COL6A1	21	45981737	46005050	+	5343	protein_coding	collagen type VI alpha 1 chain [Source:HGNC Symbol;Acc:HGNC:2211]	-
ENSG00000131174	1830.217207	2357.090437	2457.74234	1816.137066	1554.762475	1642.146638	2215.016662	1671.015393	0.406647337	6.86E-06	8.44E-05	COX7B	X	77899438	77907373	+	3024	protein_coding	cytochrome c oxidase subunit 7B [Source:HGNC Symbol;Acc:HGNC:2291]	-
ENSG00000204673	1219.496481	1326.813811	1082.227832	1676.119745	1530.500902	1463.381308	1209.512708	1556.667318	-0.363868655	6.92E-06	8.51E-05	AKT1S1	19	49869033	49878459	-	5737	protein_coding	AKT1 substrate 1 [Source:HGNC Symbol;Acc:HGNC:28426]	-
ENSG00000198231	3502.891807	3461.50136	3641.642887	3069.138778	3033.707534	3007.830614	3535.345351	3036.892309	0.21919171	6.98E-06	8.57E-05	DDX42	17	63773603	63819317	+	8521	protein_coding	DEAD-box helicase 42 [Source:HGNC Symbol;Acc:HGNC:18676]	-
ENSG00000116133	7160.408766	7683.354474	7273.509551	9129.742491	8452.125522	8198.261191	7372.424264	8593.376402	-0.221068469	7.01E-06	8.59E-05	DHCR24	1	54849627	54887271	-	6290	protein_coding	24-dehydrocholesterol reductase [Source:HGNC Symbol;Acc:HGNC:2859]	-
ENSG00000197603	1608.490574	1633.805831	1858.4599	1210.076694	1440.530902	1345.936643	1700.252102	1332.181413	0.351812123	7.03E-06	8.61E-05	CPLANE1	5	37106228	37249428	-	15146	protein_coding	ciliogenesis and planar polarity effector 1 [Source:HGNC Symbol;Acc:HGNC:25801]	-
ENSG00000135919	352.0396541	370.6714801	315.7719872	547.80499	459.9589897	480.1719917	346.1610405	495.9786571	-0.518527123	7.18E-06	8.77E-05	SERPINE2	2	223975112	224039319	-	8891	protein_coding	serpin family E member 2 [Source:HGNC Symbol;Acc:HGNC:8951]	-
ENSG00000146247	1906.071055	1783.024863	2068.648684	1375.64462	1563.860565	1620.320639	1919.248201	1519.941941	0.336463421	7.18E-06	8.77E-05	PHIP	6	78935867	79078236	-	13252	protein_coding	pleckstrin homology domain interacting protein [Source:HGNC Symbol;Acc:HGNC:15673]	-
ENSG00000176531	244.0937933	263.2717948	275.6894749	428.2281545	395.2614615	344.0193274	261.0183544	389.1696478	-0.576499132	7.19E-06	8.77E-05	PHLDB3	19	43474954	43504935	-	4553	protein_coding	pleckstrin homology like domain family B member 3 [Source:HGNC Symbol;Acc:HGNC:30499]	-
ENSG00000198408	3941.482647	3786.551735	4073.751922	3339.9752	3405.718321	3391.344608	3933.928768	3379.01271	0.219294065	7.19E-06	8.77E-05	OGA	10	101784443	101818465	-	7247	protein_coding	O-GlcNAcase [Source:HGNC Symbol;Acc:HGNC:7056]	-
ENSG00000137693	3708.086191	3683.904248	3800.017691	3187.693589	3208.59304	3267.663943	3730.669377	3221.316857	0.211780197	7.20E-06	8.78E-05	YAP1	11	102110461	102233423	+	6296	protein_coding	Yes associated protein 1 [Source:HGNC Symbol;Acc:HGNC:16262]	-
ENSG00000145916	812.025169	747.0455983	760.5901116	1060.861156	965.4084289	958.2653167	773.220293	994.8449672	-0.36370931	7.28E-06	8.87E-05	RMND5B	5	178130996	178150565	+	7701	protein_coding	required for meiotic nuclear division 5 homolog B [Source:HGNC Symbol;Acc:HGNC:26181]	-
ENSG00000196670	494.0224981	449.5579745	459.4824582	252.439986	329.5530344	357.5306605	467.6876436	313.1745603	0.578735632	7.32E-06	8.91E-05	ZFP62	5	180847611	180861285	-	4197	protein_coding	ZFP62 zinc finger protein [Source:HGNC Symbol;Acc:HGNC:23241]	zf-C2H2
ENSG00000160113	1422.745895	1493.140757	1309.036195	1837.599575	1752.898655	1655.657971	1408.307616	1748.718734	-0.3122485	7.44E-06	9.05E-05	NR2F6	19	17231883	17245940	-	2676	protein_coding	nuclear receptor subfamily 2 group F member 6 [Source:HGNC Symbol;Acc:HGNC:7977]	RXR-like
ENSG00000090339	1068.76127	1176.644339	1189.76628	1492.155383	1375.833374	1417.650642	1145.057297	1428.546466	-0.319055854	7.67E-06	9.32E-05	ICAM1	19	10270835	10286615	+	3706	protein_coding	intercellular adhesion molecule 1 [Source:HGNC Symbol;Acc:HGNC:5344]	-
ENSG00000158292	753.6760551	762.2526334	718.5523548	1053.706986	949.2340468	900.062651	744.8270144	967.6678947	-0.377619328	7.79E-06	9.46E-05	GPR153	1	6247346	6260975	-	4082	protein_coding	G protein-coupled receptor 153 [Source:HGNC Symbol;Acc:HGNC:23618]	-
ENSG00000158201	672.9597808	581.6690918	640.3425747	809.4431941	949.2340468	790.9326529	631.6571491	849.8699646	-0.428523181	7.92E-06	9.60E-05	ABHD3	18	21650897	21704805	-	4366	protein_coding	abhydrolase domain containing 3 [Source:HGNC Symbol;Acc:HGNC:18718]	-
ENSG00000198042	643.7852238	638.6954733	740.0600444	482.3954389	506.4603381	507.1946579	674.1802472	498.6834783	0.434844282	8.01E-06	9.71E-05	MAK16	8	33484750	33501260	+	4846	protein_coding	MAK16 homolog [Source:HGNC Symbol;Acc:HGNC:13703]	-
ENSG00000111321	1708.656553	1754.511672	1584.72567	2047.114543	2051.113824	1999.677299	1682.631298	2032.635222	-0.272535949	8.07E-06	9.77E-05	LTBR	12	6375045	6391571	+	6280	protein_coding	lymphotoxin beta receptor [Source:HGNC Symbol;Acc:HGNC:6718]	-
ENSG00000086504	1677.537026	1745.957715	1597.434759	2064.488955	2046.05933	1953.946633	1673.643167	2021.498306	-0.272371599	8.14E-06	9.84E-05	MRPL28	16	366969	371289	-	3042	protein_coding	mitochondrial ribosomal protein L28 [Source:HGNC Symbol;Acc:HGNC:14484]	-
ENSG00000129744	44.73432069	44.67066555	43.99300132	113.4446901	89.97000018	91.46133174	44.46599585	98.29200734	-1.144369623	8.15E-06	9.85E-05	ART1	11	3645128	3664416	+	1467	protein_coding	ADP-ribosyltransferase 1 [Source:HGNC Symbol;Acc:HGNC:723]	-
ENSG00000215301	9490.483383	9328.565581	10410.69936	7686.644271	8537.041028	8547.477185	9743.24944	8257.054161	0.238751256	8.20E-06	9.90E-05	DDX3X	X	41333284	41364472	+	15892	protein_coding	DEAD-box helicase 3 X-linked [Source:HGNC Symbol;Acc:HGNC:2745]	-
ENSG00000125755	2401.066039	2417.918578	2360.957737	3041.544123	2787.048208	2728.249953	2393.314118	2852.280761	-0.253117225	8.30E-06	0.000100155	SYMPK	19	45815410	45863290	-	10628	protein_coding	symplekin [Source:HGNC Symbol;Acc:HGNC:22935]	-
ENSG00000141556	1881.758925	1976.91456	1967.953592	2490.673061	2261.380791	2265.746627	1942.209026	2339.266826	-0.268340996	8.33E-06	0.000100333	TBCD	17	82752064	82945922	+	13546	protein_coding	tubulin folding cofactor D [Source:HGNC Symbol;Acc:HGNC:11581]	-
ENSG00000116679	2397.176098	2343.784282	2388.33116	1893.810907	2109.745959	1936.277966	2376.430513	1979.944944	0.263203728	8.38E-06	0.000100833	IVNS1ABP	1	185296388	185317329	-	7929	protein_coding	influenza virus NS1A binding protein [Source:HGNC Symbol;Acc:HGNC:16951]	-
ENSG00000125730	9106.351716	8910.372117	9015.632403	11186.05525	10174.69721	9943.301827	9010.785412	10434.68476	-0.21168565	8.38E-06	0.000100833	C3	19	6677704	6730562	-	8328	protein_coding	complement C3 [Source:HGNC Symbol;Acc:HGNC:1318]	-
ENSG00000126464	727.4189538	781.2614272	713.6642436	1019.980187	899.7000018	955.1473167	740.7815415	958.275835	-0.37115177	8.42E-06	0.000101233	PRR12	19	49591643	49626439	+	7093	protein_coding	proline rich 12 [Source:HGNC Symbol;Acc:HGNC:29217]	-
ENSG00000166979	517.3621436	481.8729241	485.878259	659.2056316	656.0733721	657.8979886	495.0377756	657.7256641	-0.410019412	8.44E-06	0.00010138	EVA1C	21	32412006	32515397	+	4353	protein_coding	eva-1 homolog C [Source:HGNC Symbol;Acc:HGNC:13239]	-
ENSG00000103260	1878.841469	1796.331019	1397.022197	2271.959874	2136.02933	2189.875295	1690.731562	2199.288167	-0.379256419	8.46E-06	0.000101424	METRN	16	715115	719655	+	3692	protein_coding	"meteorin, glial cell differentiation regulator [Source:HGNC Symbol;Acc:HGNC:14151]"	-
ENSG00000100300	1911.905967	1929.392576	1579.837558	2380.294443	2260.369892	2174.285296	1807.045367	2271.649877	-0.330002555	8.48E-06	0.000101564	TSPO	22	43151514	43163242	+	1455	protein_coding	translocator protein [Source:HGNC Symbol;Acc:HGNC:1158]	-
ENSG00000137776	1404.268676	1514.05043	1652.181605	1162.041555	1264.634497	1209.783979	1523.500237	1212.153344	0.329720203	8.50E-06	0.000101798	SLTM	15	58879045	58933653	-	8157	protein_coding	SAFB like transcription modulator [Source:HGNC Symbol;Acc:HGNC:20709]	-
ENSG00000171307	813.9701395	821.1798943	735.1719331	604.0163229	558.0161809	629.8359891	790.1073223	597.2894976	0.403967349	8.55E-06	0.00010222	ZDHHC16	10	97446131	97457370	+	3078	protein_coding	zinc finger DHHC-type containing 16 [Source:HGNC Symbol;Acc:HGNC:20714]	-
ENSG00000135976	385.104152	534.1471072	471.2139252	268.7923738	318.4331467	330.5079943	463.4883948	305.9111716	0.599799971	8.61E-06	0.000102859	ANKRD36	2	97113496	97250199	+	9479	protein_coding	ankyrin repeat domain 36 [Source:HGNC Symbol;Acc:HGNC:24079]	-
ENSG00000224051	566.9588905	675.7626213	534.7593716	785.9366367	812.7626982	798.2079861	592.4936278	798.969107	-0.430937771	8.67E-06	0.000103506	CPTP	1	1324756	1328897	+	2556	protein_coding	ceramide-1-phosphate transfer protein [Source:HGNC Symbol;Acc:HGNC:28116]	-
ENSG00000069399	764.3733927	816.4276958	746.9034001	1013.848041	980.571912	969.6979832	775.9014962	988.0393121	-0.348537469	8.71E-06	0.00010388	BCL3	19	44747705	44760044	+	3242	protein_coding	B cell CLL/lymphoma 3 [Source:HGNC Symbol;Acc:HGNC:998]	-
ENSG00000058272	2116.127866	2241.136795	2315.987114	1735.397151	1886.337307	1892.625967	2224.417258	1838.120142	0.275213078	8.74E-06	0.000104174	PPP1R12A	12	79773563	79935460	-	11932	protein_coding	protein phosphatase 1 regulatory subunit 12A [Source:HGNC Symbol;Acc:HGNC:7618]	-
ENSG00000137193	1164.064823	1138.626752	1139.907545	1396.085105	1385.942362	1432.201308	1147.53304	1404.742925	-0.291734033	8.79E-06	0.000104696	PIM1	6	37170203	37175426	+	2977	protein_coding	"Pim-1 proto-oncogene, serine/threonine kinase [Source:HGNC Symbol;Acc:HGNC:8986]"	-
ENSG00000157978	526.1145107	570.2638155	547.4684608	737.9014977	702.5747205	722.3366541	547.948929	720.9376241	-0.39565972	8.80E-06	0.000104727	LDLRAP1	1	25543580	25568886	+	5397	protein_coding	low density lipoprotein receptor adaptor protein 1 [Source:HGNC Symbol;Acc:HGNC:18640]	-
ENSG00000162704	3519.424056	3308.480569	3244.728253	3869.383754	3873.764502	4027.416597	3357.544293	3923.521617	-0.224714243	8.91E-06	0.000105882	ARPC5	1	183620846	183635757	-	10624	protein_coding	actin related protein 2/3 complex subunit 5 [Source:HGNC Symbol;Acc:HGNC:708]	-
ENSG00000101294	2390.368701	2391.306266	2406.905983	2926.055385	2823.440567	2715.777953	2396.19365	2821.757968	-0.235911879	8.92E-06	0.000105964	HM13	20	31514410	31577923	+	10805	protein_coding	histocompatibility minor 13 [Source:HGNC Symbol;Acc:HGNC:16435]	-
ENSG00000153107	2391.341186	2410.31506	2513.466809	2076.753246	2113.789555	1891.586634	2438.374352	2027.376478	0.266127108	8.99E-06	0.000106646	ANAPC1	2	111611639	111884690	-	13987	protein_coding	anaphase promoting complex subunit 1 [Source:HGNC Symbol;Acc:HGNC:19988]	-
ENSG00000153187	20858.83575	21158.68843	22528.32716	18602.88513	18998.83352	19364.85833	21515.28378	18988.85899	0.180204319	9.05E-06	0.000107271	HNRNPU	1	244840638	244864560	-	22512	protein_coding	heterogeneous nuclear ribonucleoprotein U [Source:HGNC Symbol;Acc:HGNC:5048]	-
ENSG00000136051	1457.755363	1288.796223	1488.918689	1055.751035	1164.555508	1131.83398	1411.823425	1117.380174	0.337228881	9.07E-06	0.000107364	WASHC4	12	105107324	105169134	+	7698	protein_coding	WASH complex subunit 4 [Source:HGNC Symbol;Acc:HGNC:29174]	-
ENSG00000143951	121.560654	157.7729889	160.3300492	73.58574492	79.86101139	76.91066533	146.5545641	76.78580721	0.932590957	9.14E-06	0.000108132	WDPCP	2	63121383	63827843	-	11776	protein_coding	WD repeat containing planar cell polarity effector [Source:HGNC Symbol;Acc:HGNC:28027]	-
ENSG00000214510	1164.064823	1119.617958	1169.236213	762.4300793	951.2558446	933.3213171	1150.972998	882.335747	0.383412073	9.23E-06	0.000109074	SPINK13	5	148268180	148286254	+	1174	protein_coding	"serine peptidase inhibitor, Kazal type 13 (putative) [Source:HGNC Symbol;Acc:HGNC:27200]"	-
ENSG00000135148	1237.001216	1268.836989	1253.311726	1548.366716	1590.143936	1461.302641	1253.049977	1533.271098	-0.291260688	9.30E-06	0.000109841	TRAFD1	12	112125501	112153609	+	3940	protein_coding	TRAF-type zinc finger domain containing 1 [Source:HGNC Symbol;Acc:HGNC:24808]	-
ENSG00000173757	4841.031487	4803.522206	4579.182626	5591.49459	5306.208213	5474.168572	4741.245439	5457.290458	-0.202866506	9.45E-06	0.000111532	STAT5B	17	42199168	42276707	-	6447	protein_coding	signal transducer and activator of transcription 5B [Source:HGNC Symbol;Acc:HGNC:11367]	STAT
ENSG00000189266	1673.647085	1646.161547	1808.601165	1334.763651	1425.367419	1425.965309	1709.469933	1395.365459	0.292818457	9.50E-06	0.000111968	PNRC2	1	23956839	23963462	+	2779	protein_coding	proline rich nuclear receptor coactivator 2 [Source:HGNC Symbol;Acc:HGNC:23158]	-
ENSG00000112742	884.9615615	824.9816531	938.5173614	652.0514619	684.3785407	701.5499878	882.820192	679.3266635	0.377885295	9.55E-06	0.000112532	TTK	6	80003887	80042527	+	4579	protein_coding	TTK protein kinase [Source:HGNC Symbol;Acc:HGNC:12401]	-
ENSG00000179134	2197.816625	2350.437359	2124.373152	2804.434501	2579.813938	2623.277288	2224.209046	2669.175242	-0.262971431	9.62E-06	0.000113211	SAMD4B	19	39342396	39385710	+	8057	protein_coding	sterile alpha motif domain containing 4B [Source:HGNC Symbol;Acc:HGNC:25492]	-
ENSG00000157216	1360.50684	1297.35018	1170.213835	1696.56023	1549.707981	1545.48864	1276.023618	1597.252284	-0.323878907	9.66E-06	0.000113574	SSBP3	1	54225432	54413479	-	5227	protein_coding	single stranded DNA binding protein 3 [Source:HGNC Symbol;Acc:HGNC:15674]	-
ENSG00000109107	1656.142351	1754.511672	1645.338249	2105.369924	2024.830453	1958.103966	1685.330757	2029.434781	-0.267989546	9.78E-06	0.000114872	ALDOC	17	28573115	28577264	-	2928	protein_coding	"aldolase, fructose-bisphosphate C [Source:HGNC Symbol;Acc:HGNC:418]"	-
ENSG00000059122	1618.215427	1615.747477	1475.231977	1988.859161	1864.097532	1874.957301	1569.731627	1909.304665	-0.282435253	9.85E-06	0.000115546	FLYWCH1	16	2911937	2951208	+	8419	protein_coding	FLYWCH-type zinc finger 1 [Source:HGNC Symbol;Acc:HGNC:25404]	-
ENSG00000099864	771.1807893	741.3429601	611.9915294	975.0111202	878.4711253	990.4846495	708.1717596	947.988965	-0.420468271	9.93E-06	0.000116418	PALM	19	708939	748329	+	4908	protein_coding	paralemmin [Source:HGNC Symbol;Acc:HGNC:8594]	-
ENSG00000112511	399.6914305	406.7881884	352.9216328	536.5627234	551.9507876	513.4306577	386.4670839	533.9813896	-0.466325092	1.03E-05	0.000120396	PHF1	6	33410399	33416453	+	3596	protein_coding	PHD finger protein 1 [Source:HGNC Symbol;Acc:HGNC:8919]	-
ENSG00000100258	775.0707302	780.3109875	712.6866213	1038.376623	933.0596648	946.8326502	756.0227797	972.7563126	-0.363521871	1.04E-05	0.000121281	LMF2	22	50502949	50507691	-	3054	protein_coding	lipase maturation factor 2 [Source:HGNC Symbol;Acc:HGNC:25096]	-
ENSG00000036549	1231.166304	1281.192705	1223.983059	890.1831087	1010.898878	1048.687315	1245.447356	983.2564341	0.34118266	1.05E-05	0.000122668	AC118549.1	1	77562416	77683419	-	9008	protein_coding	zinc finger ZZ-type containing 3 [Source:NCBI gene;Acc:26009]	MYB
ENSG00000064205	17434.71525	17911.036	16151.29722	21370.52675	19438.57453	19192.329	17165.68282	20000.47676	-0.220492786	1.06E-05	0.000124274	WISP2	20	44714844	44728509	+	4981	protein_coding	WNT1 inducible signaling pathway protein 2 [Source:HGNC Symbol;Acc:HGNC:12770]	-
ENSG00000127666	850.9245783	855.3957232	756.6796226	1103.786174	1011.909777	1037.254649	820.9999747	1050.983533	-0.356105827	1.07E-05	0.000124428	TICAM1	19	4815932	4831704	-	2676	protein_coding	toll like receptor adaptor molecule 1 [Source:HGNC Symbol;Acc:HGNC:18348]	-
ENSG00000111530	4430.642719	4368.220827	4565.495914	3699.727731	3834.339446	3993.118597	4454.786487	3842.395258	0.213365403	1.08E-05	0.000125798	CAND1	12	67269281	67319951	+	13655	protein_coding	cullin associated and neddylation dissociated 1 [Source:HGNC Symbol;Acc:HGNC:30688]	-
ENSG00000125630	1328.414827	1247.927316	1293.394239	1100.720101	1009.88798	991.5239828	1289.912127	1034.044021	0.318847157	1.08E-05	0.000126115	POLR1B	2	112541915	112577150	+	6329	protein_coding	RNA polymerase I subunit B [Source:HGNC Symbol;Acc:HGNC:20454]	-
ENSG00000175166	7669.018543	7691.908431	7296.972485	9338.235435	8361.144623	8581.775184	7552.633153	8760.385081	-0.213987971	1.08E-05	0.000126115	PSMD2	3	184298709	184309054	+	5453	protein_coding	"proteasome 26S subunit, non-ATPase 2 [Source:HGNC Symbol;Acc:HGNC:9559]"	-
ENSG00000105245	692.4094855	728.0368044	672.604109	937.1962235	886.5583164	865.7646516	697.6834663	896.5063972	-0.361635889	1.08E-05	0.000126115	NUMBL	19	40665905	40690972	-	5823	protein_coding	"NUMB like, endocytic adaptor protein [Source:HGNC Symbol;Acc:HGNC:8061]"	-
ENSG00000174953	2006.237034	2091.917763	2133.171753	1550.410765	1695.277419	1829.226635	2077.10885	1691.638273	0.296274646	1.09E-05	0.00012613	DHX36	3	154272546	154324497	-	10562	protein_coding	DEAH-box helicase 36 [Source:HGNC Symbol;Acc:HGNC:14410]	-
ENSG00000101152	2349.524321	2402.711543	2288.613691	3029.279833	2720.328882	2688.755287	2346.949852	2812.788	-0.261188589	1.09E-05	0.000126408	DNAJC5	20	63895182	63936031	+	5287	protein_coding	DnaJ heat shock protein family (Hsp40) member C5 [Source:HGNC Symbol;Acc:HGNC:16235]	-
ENSG00000092621	2730.738533	2960.619642	2708.013637	3527.005635	3192.418658	3287.411276	2799.790604	3335.611856	-0.252515524	1.09E-05	0.000126841	PHGDH	1	119648411	119744226	+	9217	protein_coding	phosphoglycerate dehydrogenase [Source:HGNC Symbol;Acc:HGNC:8923]	-
ENSG00000110628	430.8109579	425.7969822	416.4670791	633.6550257	566.1033719	540.4533239	424.3583398	580.0705739	-0.451023815	1.09E-05	0.000126841	SLC22A18	11	2899721	2925246	+	5316	protein_coding	solute carrier family 22 member 18 [Source:HGNC Symbol;Acc:HGNC:10964]	-
ENSG00000123395	465.8204263	479.021605	407.6684789	638.7651469	628.7791024	577.8693233	450.8368367	615.1378575	-0.448185692	1.11E-05	0.000129086	ATG101	12	52069246	52077494	+	3199	protein_coding	autophagy related 101 [Source:HGNC Symbol;Acc:HGNC:25679]	-
ENSG00000170892	754.6485403	835.4364897	672.604109	1112.984392	952.2667435	954.1079834	754.229713	1006.45304	-0.415942988	1.12E-05	0.000129542	TSEN34	19	54189938	54194536	+	3542	protein_coding	tRNA splicing endonuclease subunit 34 [Source:HGNC Symbol;Acc:HGNC:15506]	-
ENSG00000164237	4147.649516	4282.681254	3929.063829	4947.619322	4647.102144	4784.05125	4119.7982	4792.924239	-0.21824279	1.14E-05	0.000131582	CMBL	5	10275875	10308026	-	3324	protein_coding	carboxymethylenebutenolidase homolog [Source:HGNC Symbol;Acc:HGNC:25090]	-
ENSG00000124193	3984.271997	3978.540553	4200.842815	3407.4288	3359.216973	3641.823937	4054.551788	3469.489903	0.224868269	1.14E-05	0.000131582	SRSF6	20	43457928	43464247	+	4593	protein_coding	serine and arginine rich splicing factor 6 [Source:HGNC Symbol;Acc:HGNC:10788]	-
ENSG00000113643	2271.725503	2369.446153	2254.396912	1986.815113	1918.686071	1908.215967	2298.522856	1937.905717	0.246265844	1.14E-05	0.000131749	RARS	5	168486445	168519299	+	3421	protein_coding	arginyl-tRNA synthetase [Source:HGNC Symbol;Acc:HGNC:9870]	-
ENSG00000083520	1507.35211	1639.508469	1614.054337	1159.997507	1351.5718	1304.363311	1586.971639	1271.977539	0.319230579	1.15E-05	0.000132898	DIS3	13	72752169	72782096	-	10835	protein_coding	"DIS3 homolog, exosome endoribonuclease and 3'-5' exoribonuclease [Source:HGNC Symbol;Acc:HGNC:20604]"	-
ENSG00000125991	4135.007208	4308.343126	4033.66941	5155.090241	4759.31192	4678.039252	4159.006581	4864.147138	-0.225912908	1.17E-05	0.00013441	ERGIC3	20	35542021	35557634	+	6012	protein_coding	ERGIC and golgi 3 [Source:HGNC Symbol;Acc:HGNC:15927]	-
ENSG00000129245	1439.278144	1250.778635	1313.924306	1807.960872	1559.816969	1657.736638	1334.660362	1675.171493	-0.327909017	1.17E-05	0.000134664	FXR2	17	7591230	7614871	-	4331	protein_coding	FMR1 autosomal homolog 2 [Source:HGNC Symbol;Acc:HGNC:4024]	-
ENSG00000125912	2719.06871	2876.030509	2666.953502	3454.441914	3109.52495	3243.759277	2754.017574	3269.242047	-0.247305965	1.18E-05	0.000135664	NCLN	19	3185563	3209575	+	4175	protein_coding	nicalin [Source:HGNC Symbol;Acc:HGNC:26923]	-
ENSG00000005801	785.7680678	707.1271312	749.8362669	544.7389173	591.3758439	570.5939901	747.5771553	568.9029171	0.39384606	1.20E-05	0.000137435	ZNF195	11	3339261	3379222	-	11711	protein_coding	zinc finger protein 195 [Source:HGNC Symbol;Acc:HGNC:12986]	zf-C2H2
ENSG00000170043	887.8790172	851.5939644	949.2712062	1167.151676	1159.501014	1071.552648	896.2480626	1132.735113	-0.338132897	1.20E-05	0.000137435	TRAPPC1	17	7930345	7932123	-	1171	protein_coding	trafficking protein particle complex 1 [Source:HGNC Symbol;Acc:HGNC:19894]	-
ENSG00000185963	1077.513637	1070.195094	1062.675387	891.2051329	792.5447207	859.5286517	1070.12804	847.7595018	0.336185037	1.21E-05	0.000138378	BICD2	9	92711363	92764812	-	6427	protein_coding	BICD cargo adaptor 2 [Source:HGNC Symbol;Acc:HGNC:17208]	-
ENSG00000165861	324.8100676	337.4060908	334.34681	483.4174632	419.5230345	508.2339912	332.1876561	470.3914963	-0.501525784	1.22E-05	0.000139165	ZFYVE1	14	72969451	73027212	-	5306	protein_coding	zinc finger FYVE-type containing 1 [Source:HGNC Symbol;Acc:HGNC:13180]	-
ENSG00000120306	484.2976457	530.3453484	467.3034362	657.1615831	659.1060687	656.8586553	493.9821434	657.708769	-0.412715268	1.22E-05	0.000139165	CYSTM1	5	140174642	140282052	+	2371	protein_coding	cysteine rich transmembrane module containing 1 [Source:HGNC Symbol;Acc:HGNC:30239]	-
ENSG00000137100	573.7662871	536.9984262	476.1020365	786.958661	647.9861811	734.8086539	528.9555833	723.2511653	-0.451124261	1.22E-05	0.00013949	DCTN3	9	34613545	34620523	-	3740	protein_coding	dynactin subunit 3 [Source:HGNC Symbol;Acc:HGNC:2713]	-
ENSG00000105397	1341.057135	1365.781838	1351.073952	1736.419175	1672.026745	1548.60664	1352.637642	1652.350853	-0.288834391	1.23E-05	0.000140864	TYK2	19	10350529	10380676	-	6773	protein_coding	tyrosine kinase 2 [Source:HGNC Symbol;Acc:HGNC:12440]	-
ENSG00000100503	706.0242787	703.3253724	764.5006007	543.716893	536.7873044	573.71199	724.6167506	551.4053958	0.394135945	1.24E-05	0.000141399	NIN	14	50719763	50831121	-	13683	protein_coding	ninein [Source:HGNC Symbol;Acc:HGNC:14906]	-
ENSG00000188986	2927.180549	2964.421401	2652.289168	3768.203354	3193.429557	3442.27194	2847.963706	3467.968284	-0.284056293	1.24E-05	0.000141627	NELFB	9	137255173	137273546	+	2698	protein_coding	negative elongation factor complex member B [Source:HGNC Symbol;Acc:HGNC:24324]	-
ENSG00000100242	1157.257427	1195.653133	1078.317343	1446.164293	1393.018654	1391.667309	1143.742634	1410.283419	-0.302076416	1.25E-05	0.000142037	SUN2	22	38734725	38794143	-	6489	protein_coding	Sad1 and UNC84 domain containing 2 [Source:HGNC Symbol;Acc:HGNC:14210]	-
ENSG00000168092	1713.518979	1541.613181	1497.717289	1195.768355	1319.223036	1299.166644	1584.28315	1271.386012	0.317398157	1.26E-05	0.000143905	PAFAH1B2	11	117144267	117176894	+	7104	protein_coding	platelet activating factor acetylhydrolase 1b catalytic subunit 2 [Source:HGNC Symbol;Acc:HGNC:8575]	-
ENSG00000172057	283.9656879	241.4116819	253.2041631	401.6555244	360.8908996	374.1599935	259.5271776	378.9021391	-0.546125491	1.29E-05	0.000146691	ORMDL3	17	39921041	39927601	-	3752	protein_coding	ORMDL sphingolipid biosynthesis regulator 3 [Source:HGNC Symbol;Acc:HGNC:16038]	-
ENSG00000136286	176.0198271	187.2366194	163.262916	289.2328585	242.6157308	295.1706615	175.5064542	275.6730836	-0.650843568	1.30E-05	0.000148256	MYO1G	7	44962662	44979098	-	8727	protein_coding	myosin IG [Source:HGNC Symbol;Acc:HGNC:13880]	-
ENSG00000100417	269.3784094	257.5691567	263.9580079	367.9287246	390.2069671	377.2779934	263.6351913	378.4712284	-0.52177944	1.31E-05	0.000148256	PMM1	22	41576894	41589890	-	5082	protein_coding	phosphomannomutase 1 [Source:HGNC Symbol;Acc:HGNC:9114]	-
ENSG00000173145	869.4017978	736.5907617	902.3453381	631.6109772	658.0951698	586.1839898	836.1126325	625.2967123	0.418698069	1.31E-05	0.000148256	NOC3L	10	94333226	94362959	-	4464	protein_coding	NOC3 like DNA replication regulator [Source:HGNC Symbol;Acc:HGNC:24034]	-
ENSG00000107186	747.8411437	724.2350457	772.3215787	578.465717	571.1578663	577.8693233	748.1325893	575.8309689	0.377562493	1.31E-05	0.000148256	MPDZ	9	13105704	13279590	-	11273	protein_coding	multiple PDZ domain crumbs cell polarity complex component [Source:HGNC Symbol;Acc:HGNC:7208]	-
ENSG00000108256	4286.714904	4106.849911	4485.33089	3361.437709	3824.230457	3665.728603	4292.965235	3617.132256	0.247046996	1.32E-05	0.000148969	NUFIP2	17	29255836	29294118	-	10850	protein_coding	"NUFIP2, FMR1 interacting protein 2 [Source:HGNC Symbol;Acc:HGNC:17634]"	-
ENSG00000147155	1615.297971	1603.391761	1521.180223	2132.964578	1865.108431	1839.619968	1579.956652	1945.897659	-0.300540524	1.32E-05	0.00014909	EBP	X	48521158	48528716	+	2409	protein_coding	"EBP, cholestenol delta-isomerase [Source:HGNC Symbol;Acc:HGNC:3133]"	-
ENSG00000123700	274.2408355	211.9480514	254.1817854	145.1274414	164.7765172	144.4673308	246.7902241	151.4570965	0.703730433	1.33E-05	0.000150967	KCNJ2	17	70168673	70180048	+	5577	protein_coding	potassium voltage-gated channel subfamily J member 2 [Source:HGNC Symbol;Acc:HGNC:6263]	-
ENSG00000180879	1905.09857	2020.634786	1752.876697	2439.571849	2256.326297	2226.251961	1892.870018	2307.383369	-0.285555543	1.36E-05	0.000153292	SSR4	X	153793516	153798505	+	4590	protein_coding	signal sequence receptor subunit 4 [Source:HGNC Symbol;Acc:HGNC:11326]	-
ENSG00000160445	1454.837908	1551.117578	1470.343866	1832.489453	1777.160228	1776.220636	1492.099784	1795.290106	-0.266768825	1.36E-05	0.000153358	ZER1	9	128729786	128772414	-	4370	protein_coding	zyg-11 related cell cycle regulator [Source:HGNC Symbol;Acc:HGNC:30960]	-
ENSG00000141401	1574.453591	1694.633972	1577.882314	2042.004422	1911.609779	1898.861967	1615.656626	1950.825389	-0.271859957	1.39E-05	0.000156731	IMPA2	18	11981025	12030883	+	3825	protein_coding	inositol monophosphatase 2 [Source:HGNC Symbol;Acc:HGNC:6051]	-
ENSG00000189091	8023.003167	8674.663073	8478.917787	10583.06095	9289.149794	9576.417167	8392.194676	9816.209305	-0.226093283	1.39E-05	0.000157176	SF3B3	16	70523788	70577670	+	12419	protein_coding	splicing factor 3b subunit 3 [Source:HGNC Symbol;Acc:HGNC:10770]	-
ENSG00000105568	4423.835322	4643.848337	4329.888952	5798.965509	5120.202819	5008.547246	4465.857537	5309.238525	-0.249543392	1.40E-05	0.000157716	PPP2R1A	19	52190039	52229533	+	7437	protein_coding	protein phosphatase 2 scaffold subunit Aalpha [Source:HGNC Symbol;Acc:HGNC:9302]	-
ENSG00000134291	3569.993288	3802.70921	3415.812147	4248.554745	4139.630907	4204.10326	3596.171548	4197.429637	-0.22292669	1.41E-05	0.000158972	TMEM106C	12	47963569	47968878	+	3475	protein_coding	transmembrane protein 106C [Source:HGNC Symbol;Acc:HGNC:28775]	-
ENSG00000073169	466.7929115	475.2198462	369.5412111	647.963365	612.6047203	573.71199	437.1846563	611.4266918	-0.483711306	1.41E-05	0.000158972	SELENOO	22	50200979	50217616	+	2363	protein_coding	selenoprotein O [Source:HGNC Symbol;Acc:HGNC:30395]	-
ENSG00000065548	1174.762161	1361.02964	1325.655773	1010.781968	1042.236744	1022.703982	1287.149191	1025.240898	0.328295299	1.42E-05	0.000159783	ZC3H15	2	186486156	186509363	+	3125	protein_coding	zinc finger CCCH-type containing 15 [Source:HGNC Symbol;Acc:HGNC:29528]	-
ENSG00000109475	3299.642393	3590.761158	3493.044305	3189.737637	2459.516971	2612.883955	3461.149285	2754.046188	0.329737275	1.45E-05	0.000163011	RPL34	4	108620566	108630412	+	3393	protein_coding	ribosomal protein L34 [Source:HGNC Symbol;Acc:HGNC:10340]	-
ENSG00000159399	2046.108929	1956.004887	1983.595548	2447.748043	2273.511578	2377.994625	1995.236455	2366.418082	-0.246140567	1.47E-05	0.000164509	HK2	2	74833981	74893359	+	6064	protein_coding	hexokinase 2 [Source:HGNC Symbol;Acc:HGNC:4923]	-
ENSG00000137404	748.8136289	791.7162638	694.1117985	1052.684962	907.7871928	942.675317	744.8805638	967.7158239	-0.377350735	1.47E-05	0.000164547	NRM	6	30688047	30691420	-	2045	protein_coding	nurim [Source:HGNC Symbol;Acc:HGNC:8003]	-
ENSG00000142634	3936.620221	4032.715615	3625.023308	4993.610412	4417.628099	4431.717256	3864.786381	4614.318589	-0.255674784	1.48E-05	0.000166194	EFHD2	1	15409895	15430343	+	2531	protein_coding	EF-hand domain family member D2 [Source:HGNC Symbol;Acc:HGNC:28670]	-
ENSG00000173546	910.2461775	920.976062	857.3747145	1233.583252	1077.618204	1098.575314	896.1989847	1136.592257	-0.342726707	1.50E-05	0.000168127	CSPG4	15	75674322	75712848	-	8290	protein_coding	chondroitin sulfate proteoglycan 4 [Source:HGNC Symbol;Acc:HGNC:2466]	-
ENSG00000106665	742.0062323	738.491641	731.2614441	968.8789748	919.9179793	910.4559842	737.2531058	933.0843128	-0.339867165	1.53E-05	0.000170421	CLIP2	7	74289475	74405943	+	7315	protein_coding	CAP-Gly domain containing linker protein 2 [Source:HGNC Symbol;Acc:HGNC:2586]	-
ENSG00000073578	13834.57492	13894.47786	13831.39961	16446.41399	15203.91913	15326.00907	13853.48413	15658.78073	-0.176722049	1.53E-05	0.000170431	SDHA	5	218241	256700	+	8383	protein_coding	succinate dehydrogenase complex flavoprotein subunit A [Source:HGNC Symbol;Acc:HGNC:10680]	-
ENSG00000254004	614.6106669	563.6107376	577.7747506	398.5894517	446.8173043	451.0706588	585.3320517	432.1591382	0.437658354	1.55E-05	0.000173011	ZNF260	19	36510695	36528660	-	5952	protein_coding	zinc finger protein 260 [Source:HGNC Symbol;Acc:HGNC:13499]	zf-C2H2
ENSG00000075624	66718.32185	68619.84492	65583.78874	78816.46496	72798.87183	74417.30471	66973.98517	75344.21383	-0.169890807	1.55E-05	0.000173087	ACTB	7	5527147	5563784	-	3519	protein_coding	actin beta [Source:HGNC Symbol;Acc:HGNC:132]	-
ENSG00000131269	1029.861861	1020.77223	1095.914544	828.8616546	801.6428106	867.8433183	1048.849545	832.7825945	0.332853633	1.56E-05	0.000173605	ABCB7	X	75051554	75156732	-	4671	protein_coding	ATP binding cassette subfamily B member 7 [Source:HGNC Symbol;Acc:HGNC:48]	-
ENSG00000022840	2082.090883	2191.713931	2162.50042	2725.738635	2473.669555	2476.73129	2145.435078	2558.71316	-0.254123343	1.56E-05	0.00017375	RNF10	12	120533480	120577594	+	5911	protein_coding	ring finger protein 10 [Source:HGNC Symbol;Acc:HGNC:10055]	-
ENSG00000115524	6008.013766	6289.059445	6341.835545	5338.032579	5492.213606	5521.977904	6212.969585	5450.741363	0.188848763	1.56E-05	0.000173846	SF3B1	2	197389784	197435091	-	9164	protein_coding	splicing factor 3b subunit 1 [Source:HGNC Symbol;Acc:HGNC:10768]	-
ENSG00000278540	4797.269651	5115.266425	5202.905622	4500.994731	4318.560009	4217.614593	5038.480566	4345.723111	0.21337443	1.57E-05	0.000174321	ACACA	17	37084988	37406818	-	13008	protein_coding	acetyl-CoA carboxylase alpha [Source:HGNC Symbol;Acc:HGNC:84]	-
ENSG00000234545	318.002671	384.9280754	326.525832	216.6691378	243.6266297	227.613996	343.1521928	229.3032545	0.581803085	1.57E-05	0.000174449	FAM133B	7	92560793	92590394	-	4462	protein_coding	family with sequence similarity 133 member B [Source:HGNC Symbol;Acc:HGNC:28629]	-
ENSG00000131236	2649.049773	2781.93698	2743.208038	3195.869783	3105.481354	3204.264611	2724.731597	3168.538583	-0.217627624	1.58E-05	0.000174889	CAP1	1	40040233	40072649	+	3814	protein_coding	cyclase associated actin cytoskeleton regulatory protein 1 [Source:HGNC Symbol;Acc:HGNC:20040]	-
ENSG00000141564	1385.791456	1428.510858	1404.843175	1782.410266	1672.026745	1645.264638	1406.38183	1699.90055	-0.273457768	1.59E-05	0.000176196	RPTOR	17	80544819	80966371	+	10302	protein_coding	regulatory associated protein of MTOR complex 1 [Source:HGNC Symbol;Acc:HGNC:30287]	-
ENSG00000080031	222.6991182	193.8896973	193.5692058	303.5411978	304.2805624	308.6819946	203.3860071	305.5012516	-0.587062516	1.59E-05	0.000176276	PTPRH	19	55181248	55209506	-	4344	protein_coding	"protein tyrosine phosphatase, receptor type H [Source:HGNC Symbol;Acc:HGNC:9672]"	-
ENSG00000183092	2767.692971	2726.811478	2669.886369	3285.807916	3134.797422	3095.134613	2721.463606	3171.913317	-0.220980861	1.59E-05	0.000176276	BEGAIN	14	100537147	100587413	-	7878	protein_coding	brain enriched guanylate kinase associated [Source:HGNC Symbol;Acc:HGNC:24163]	-
ENSG00000099917	1953.722832	1976.91456	1870.191367	2414.021243	2217.912139	2280.297294	1933.609586	2304.076892	-0.252806121	1.60E-05	0.000177295	MED15	22	20495913	20587632	+	10374	protein_coding	mediator complex subunit 15 [Source:HGNC Symbol;Acc:HGNC:14248]	-
ENSG00000171365	430.8109579	427.6978616	466.325814	288.2108343	343.7056187	300.3673281	441.6115445	310.7612603	0.506597665	1.62E-05	0.000178485	CLCN5	X	49922615	50099235	+	11438	protein_coding	chloride voltage-gated channel 5 [Source:HGNC Symbol;Acc:HGNC:2023]	-
ENSG00000083642	1004.577245	1062.591576	1109.601255	796.1568791	894.6455074	805.4833193	1058.923359	832.0952353	0.347594651	1.62E-05	0.000178621	PDS5B	13	32586427	32778019	+	13212	protein_coding	PDS5 cohesin associated factor B [Source:HGNC Symbol;Acc:HGNC:20418]	-
ENSG00000251381	928.7233969	994.1599183	967.846029	694.9764798	773.337642	791.9719862	963.5764481	753.4287027	0.355073846	1.64E-05	0.000180609	LINC00958	11	12961842	12989548	-	2870	lincRNA	long intergenic non-protein coding RNA 958 [Source:HGNC Symbol;Acc:HGNC:48671]	-
ENSG00000142798	5873.810804	5997.274459	6179.550252	7625.322817	6663.845406	6840.891881	6016.878505	7043.353368	-0.227252099	1.64E-05	0.000180609	HSPG2	1	21822245	21937297	-	18104	protein_coding	heparan sulfate proteoglycan 2 [Source:HGNC Symbol;Acc:HGNC:5273]	-
ENSG00000164934	1341.057135	1495.041636	1418.529887	1125.248683	1141.304834	1186.918646	1418.209553	1151.157388	0.301176983	1.65E-05	0.000181126	DCAF13	8	103414714	103443453	+	9199	protein_coding	DDB1 and CUL4 associated factor 13 [Source:HGNC Symbol;Acc:HGNC:24535]	-
ENSG00000206538	1040.559199	1023.623549	1008.906164	697.0205283	848.144159	832.5059855	1024.36297	792.5568909	0.370155719	1.68E-05	0.000184302	VGLL3	3	86876388	86991119	-	12714	protein_coding	vestigial like family member 3 [Source:HGNC Symbol;Acc:HGNC:24327]	-
ENSG00000143776	1087.23849	1098.708284	1025.525742	833.9717758	872.4057321	860.5679851	1070.490839	855.6484976	0.323257716	1.68E-05	0.000184302	CDC42BPA	1	226989865	227318474	-	14055	protein_coding	CDC42 binding protein kinase alpha [Source:HGNC Symbol;Acc:HGNC:1737]	-
ENSG00000171862	4694.186217	4724.635711	4811.856722	4088.09694	4106.271244	4256.069926	4743.55955	4150.146037	0.192840487	1.70E-05	0.000186404	PTEN	10	87863113	87971930	+	11581	protein_coding	phosphatase and tensin homolog [Source:HGNC Symbol;Acc:HGNC:9588]	-
ENSG00000007038	3066.245938	3120.29351	2565.280788	3882.670069	3517.928097	3414.209941	2917.273412	3604.936035	-0.305279885	1.72E-05	0.000188731	PRSS21	16	2817180	2826304	+	1967	protein_coding	serine protease 21 [Source:HGNC Symbol;Acc:HGNC:9485]	-
ENSG00000133895	1001.659789	1016.020031	911.1439384	1323.521384	1145.348429	1236.806645	976.2745863	1235.225486	-0.33920825	1.73E-05	0.000189621	MEN1	11	64803510	64811294	-	4246	protein_coding	menin 1 [Source:HGNC Symbol;Acc:HGNC:7010]	-
ENSG00000168496	3522.341512	3624.026547	3577.119818	4123.867788	4076.955177	4079.383262	3574.495959	4093.402076	-0.195534641	1.73E-05	0.000189621	FEN1	11	61792637	61797244	+	2478	protein_coding	flap structure-specific endonuclease 1 [Source:HGNC Symbol;Acc:HGNC:3650]	-
ENSG00000142871	1073.623697	1081.60037	1133.064189	915.7337146	839.0460691	873.0399848	1096.096085	875.9399228	0.323472343	1.73E-05	0.000189621	CYR61	1	85580761	85583962	+	2455	protein_coding	cysteine rich angiogenic inducer 61 [Source:HGNC Symbol;Acc:HGNC:2654]	-
ENSG00000146729	1097.935827	1135.775432	1169.236213	855.4342847	934.0705636	932.2819838	1134.315824	907.2622774	0.322235199	1.77E-05	0.000193282	NIPSNAP2	7	55951793	56000181	+	5651	protein_coding	nipsnap homolog 2 [Source:HGNC Symbol;Acc:HGNC:4179]	-
ENSG00000134318	2544.021368	2289.609219	2593.631833	1891.766859	2127.942139	2085.941964	2475.75414	2035.216987	0.282559157	1.78E-05	0.000194836	ROCK2	2	11179761	11348330	-	10145	protein_coding	Rho associated coiled-coil containing protein kinase 2 [Source:HGNC Symbol;Acc:HGNC:10252]	-
ENSG00000119125	6307.539217	6350.838025	6830.646671	5390.155815	5827.832034	5640.461902	6496.341304	5619.48325	0.209139601	1.79E-05	0.000194936	GDA	9	72114595	72257193	+	7904	protein_coding	guanine deaminase [Source:HGNC Symbol;Acc:HGNC:4212]	-
ENSG00000118482	1249.643524	1334.417328	1402.887931	1038.376623	1057.400227	1116.243981	1328.982928	1070.67361	0.311884602	1.81E-05	0.000196846	PHF3	6	63635820	63779336	+	10378	protein_coding	PHD finger protein 3 [Source:HGNC Symbol;Acc:HGNC:8921]	-
ENSG00000122026	3973.57466	4903.318373	4154.894569	3666.000931	3482.546636	3543.087272	4343.929201	3563.87828	0.285665913	1.82E-05	0.000198497	RPL21	13	27251309	27256691	+	2249	protein_coding	ribosomal protein L21 [Source:HGNC Symbol;Acc:HGNC:10313]	-
ENSG00000140299	914.1361184	901.9672681	977.6222515	1052.684962	1277.776182	1263.829311	931.2418794	1198.096819	-0.363593345	1.83E-05	0.000198813	BNIP2	15	59659146	59689534	-	7969	protein_coding	BCL2 interacting protein 2 [Source:HGNC Symbol;Acc:HGNC:1083]	-
ENSG00000184232	269.3784094	203.3940942	219.9650066	380.1930154	332.585731	335.7046608	230.9125034	349.4944691	-0.598277458	1.83E-05	0.000199168	OAF	11	120210767	120230332	+	3176	protein_coding	out at first homolog [Source:HGNC Symbol;Acc:HGNC:28752]	-
ENSG00000166741	2504.149473	2786.689178	2654.244413	2219.836638	2295.751353	2171.167296	2648.361021	2228.918429	0.248774881	1.84E-05	0.000199886	NNMT	11	114257787	114313285	+	2919	protein_coding	nicotinamide N-methyltransferase [Source:HGNC Symbol;Acc:HGNC:7861]	-
ENSG00000140854	703.106823	727.0863647	647.1859305	979.0992171	921.9397771	816.9159858	692.4597061	905.9849933	-0.387765612	1.85E-05	0.000200849	KATNB1	16	57735730	57757250	+	4591	protein_coding	katanin regulatory subunit B1 [Source:HGNC Symbol;Acc:HGNC:6217]	-
ENSG00000011478	689.4920298	641.5467924	592.4390844	930.0420539	804.6755072	803.4046527	641.1593022	846.0407379	-0.400027508	1.85E-05	0.000200879	QPCTL	19	45692483	45703989	+	2396	protein_coding	glutaminyl-peptide cyclotransferase like [Source:HGNC Symbol;Acc:HGNC:25952]	-
ENSG00000127445	628.2254601	670.0599832	573.8642616	794.1128306	822.871687	815.8766525	624.0499016	810.9537234	-0.377691575	1.88E-05	0.000203975	PIN1	19	9835257	9849682	+	4570	protein_coding	"peptidylprolyl cis/trans isomerase, NIMA-interacting 1 [Source:HGNC Symbol;Acc:HGNC:8988]"	-
ENSG00000100031	747.8411437	750.847357	775.2544454	1035.31055	886.5583164	990.4846495	757.9809821	970.7845053	-0.356896485	1.89E-05	0.000204582	GGT1	22	24583750	24629005	+	4434	protein_coding	gamma-glutamyltransferase 1 [Source:HGNC Symbol;Acc:HGNC:4250]	-
ENSG00000160087	960.8154096	825.9320927	750.8138891	1186.570137	1066.498317	1073.631315	845.8537972	1108.899923	-0.390652901	1.91E-05	0.000207133	UBE2J2	1	1253909	1273885	-	4712	protein_coding	ubiquitin conjugating enzyme E2 J2 [Source:HGNC Symbol;Acc:HGNC:19268]	-
ENSG00000213563	343.287287	401.0855502	345.1006548	525.3204568	493.3186527	490.5653248	363.1578307	503.0681448	-0.469805285	1.93E-05	0.000208455	C8orf82	8	144525733	144529132	-	3001	protein_coding	chromosome 8 open reading frame 82 [Source:HGNC Symbol;Acc:HGNC:33826]	-
ENSG00000232434	691.4370002	662.4564656	629.5887299	790.0247337	946.2013502	857.4499851	661.1607319	864.5586896	-0.387043486	1.93E-05	0.000208915	AJM1	9	136844415	136848801	+	4387	protein_coding	apical junction component 1 homolog [Source:HGNC Symbol;Acc:HGNC:37284]	-
ENSG00000198804	253878.9397	288810.1093	281059.5539	427214.3064	364434.1002	345791.3907	274582.8677	379146.5991	-0.465514224	1.94E-05	0.000209593	MT-CO1	MT	5904	7445	+	1542	protein_coding	mitochondrially encoded cytochrome c oxidase I [Source:HGNC Symbol;Acc:HGNC:7419]	-
ENSG00000070087	3675.994178	4064.080125	4056.154721	4664.518609	4582.404616	4491.998589	3932.076342	4579.640604	-0.219924861	1.95E-05	0.000210488	PFN2	3	149964904	150050788	-	3709	protein_coding	profilin 2 [Source:HGNC Symbol;Acc:HGNC:8882]	-
ENSG00000132182	10099.25914	10628.76708	10346.17629	12035.35739	11469.65867	11519.97047	10358.0675	11674.99551	-0.172645421	1.95E-05	0.000210488	NUP210	3	13316235	13420309	-	8182	protein_coding	nucleoporin 210 [Source:HGNC Symbol;Acc:HGNC:30052]	-
ENSG00000101986	1662.949747	1713.642766	1612.099093	2159.537209	1914.642476	1963.300633	1662.897202	2012.493439	-0.275196134	1.96E-05	0.000210488	ABCD1	X	153724868	153744762	+	4233	protein_coding	ATP binding cassette subfamily D member 1 [Source:HGNC Symbol;Acc:HGNC:61]	-
ENSG00000140545	168.2399452	159.6738683	164.2405382	277.9905919	256.7683151	232.8106626	164.0514506	255.8565232	-0.641483787	1.96E-05	0.000210488	MFGE8	15	88898683	88913411	-	6837	protein_coding	milk fat globule-EGF factor 8 protein [Source:HGNC Symbol;Acc:HGNC:7036]	-
ENSG00000086200	1075.568667	1035.979265	1076.362099	863.6104786	877.4602265	806.5226527	1062.636677	849.1977859	0.323241754	1.98E-05	0.000213076	IPO11	5	62403972	62628582	+	7540	protein_coding	importin 11 [Source:HGNC Symbol;Acc:HGNC:20628]	-
ENSG00000161267	232.4239705	206.2454133	240.4950739	321.937634	339.6620231	337.7833275	226.3881526	333.1276615	-0.557650351	1.99E-05	0.000213877	BDH1	3	197509783	197573323	-	9114	protein_coding	3-hydroxybutyrate dehydrogenase 1 [Source:HGNC Symbol;Acc:HGNC:1027]	-
ENSG00000198830	5334.0815	5685.53024	5367.146161	4782.051396	4749.202931	4808.99525	5462.252634	4780.083192	0.192532471	1.99E-05	0.000213877	HMGN2	1	26472450	26475972	+	2509	protein_coding	high mobility group nucleosomal binding domain 2 [Source:HGNC Symbol;Acc:HGNC:4986]	-
ENSG00000130479	649.6201352	619.6866795	559.1999278	848.2801151	781.424833	764.94932	609.5022475	798.2180894	-0.389099872	2.00E-05	0.000214879	MAP1S	19	17719242	17734516	+	5040	protein_coding	microtubule associated protein 1S [Source:HGNC Symbol;Acc:HGNC:15715]	-
ENSG00000114353	4376.183546	4470.868313	4316.20224	5653.838068	5070.668774	4828.742583	4387.751366	5184.416475	-0.240714252	2.02E-05	0.000216393	GNAI2	3	50226292	50259355	+	7650	protein_coding	G protein subunit alpha i2 [Source:HGNC Symbol;Acc:HGNC:4385]	-
ENSG00000169583	263.543498	257.5691567	234.6293404	386.3251608	348.760113	358.5699938	251.9139983	364.5517559	-0.533030619	2.03E-05	0.000217062	CLIC3	9	136994635	136996803	-	1177	protein_coding	chloride intracellular channel 3 [Source:HGNC Symbol;Acc:HGNC:2064]	-
ENSG00000015133	331.6174642	347.8609274	346.078277	220.7572348	239.5830342	244.2433291	341.8522229	234.8611993	0.541682862	2.04E-05	0.000217845	CCDC88C	14	91271323	91417844	-	12426	protein_coding	coiled-coil domain containing 88C [Source:HGNC Symbol;Acc:HGNC:19967]	-
ENSG00000136213	338.4248609	348.8113671	359.7649885	528.3865295	446.8173043	479.1326583	349.0004055	484.7788307	-0.474045597	2.05E-05	0.000219516	CHST12	7	2403560	2448483	+	16143	protein_coding	carbohydrate sulfotransferase 12 [Source:HGNC Symbol;Acc:HGNC:17423]	-
ENSG00000065325	3100.282921	3465.303119	3446.118436	4016.555244	3810.077873	3941.151932	3337.234825	3922.595016	-0.23308718	2.06E-05	0.000219985	GLP2R	17	9822206	9892102	+	6052	protein_coding	glucagon like peptide 2 receptor [Source:HGNC Symbol;Acc:HGNC:4325]	-
ENSG00000066136	873.2917387	832.5851706	848.5761143	1066.993301	1040.214946	1070.513315	851.4843412	1059.240521	-0.314999519	2.06E-05	0.000219985	NFYC	1	40691648	40771603	+	5990	protein_coding	nuclear transcription factor Y subunit gamma [Source:HGNC Symbol;Acc:HGNC:7806]	NF-YC
ENSG00000188243	93.35858231	124.5075997	103.6279587	160.4578049	171.8528093	279.5806618	107.1647136	203.9637587	-0.927420663	2.06E-05	0.000219985	COMMD6	13	75525219	75549439	-	2897	protein_coding	COMM domain containing 6 [Source:HGNC Symbol;Acc:HGNC:24015]	-
ENSG00000143164	1677.537026	1711.741886	1704.973207	1436.966074	1421.323823	1401.021309	1698.08404	1419.770402	0.258237659	2.08E-05	0.000221643	DCAF6	1	167935783	168075843	+	6306	protein_coding	DDB1 and CUL4 associated factor 6 [Source:HGNC Symbol;Acc:HGNC:30002]	-
ENSG00000103145	614.6106669	573.1151346	503.4754595	785.9366367	707.6292149	756.6346535	563.7337536	750.066835	-0.411816299	2.09E-05	0.000222677	HCFC1R1	16	3022620	3024286	-	1433	protein_coding	host cell factor C1 regulator 1 [Source:HGNC Symbol;Acc:HGNC:21198]	-
ENSG00000076864	805.2177724	809.774618	734.1943109	1015.89209	984.6155076	966.5799832	783.0622337	989.0291935	-0.336780993	2.09E-05	0.000222697	RAP1GAP	1	21596215	21669363	-	5755	protein_coding	RAP1 GTPase activating protein [Source:HGNC Symbol;Acc:HGNC:9858]	-
ENSG00000014164	458.0405445	547.4532629	500.5425928	679.6461163	643.9425855	684.9206548	502.0121334	669.5031189	-0.415006187	2.10E-05	0.00022367	ZC3H3	8	143437655	143541453	-	3731	protein_coding	zinc finger CCCH-type containing 3 [Source:HGNC Symbol;Acc:HGNC:28972]	-
ENSG00000110321	17647.68951	18757.87777	18643.25634	16672.28135	16207.74172	16201.12772	18349.60787	16360.38359	0.165550771	2.11E-05	0.000223985	EIF4G2	11	10797050	10809110	-	8655	protein_coding	eukaryotic translation initiation factor 4 gamma 2 [Source:HGNC Symbol;Acc:HGNC:3297]	-
ENSG00000065989	456.095574	454.310173	529.8712603	650.0074135	681.345844	606.9706561	480.0923358	646.1079712	-0.428864576	2.11E-05	0.000224043	PDE4A	19	10416773	10469631	+	6646	protein_coding	phosphodiesterase 4A [Source:HGNC Symbol;Acc:HGNC:8780]	-
ENSG00000125676	2647.104803	2550.029695	3033.561846	2188.153887	2358.427083	2203.386628	2743.565448	2249.9892	0.285961423	2.12E-05	0.000224674	THOC2	X	123600561	123733056	-	10277	protein_coding	THO complex 2 [Source:HGNC Symbol;Acc:HGNC:19073]	-
ENSG00000105821	1054.173992	1101.559604	1100.802655	844.1920181	920.9288782	835.6239855	1085.512084	866.9149606	0.324272759	2.14E-05	0.000226667	DNAJC2	7	103312474	103344873	-	6564	protein_coding	DnaJ heat shock protein family (Hsp40) member C2 [Source:HGNC Symbol;Acc:HGNC:13192]	MYB
ENSG00000126705	1164.064823	1216.562806	1087.115944	1425.723808	1459.73798	1376.077309	1155.914524	1420.513033	-0.297290274	2.15E-05	0.000227887	AHDC1	1	27534035	27604431	-	8297	protein_coding	AT-hook DNA binding motif containing 1 [Source:HGNC Symbol;Acc:HGNC:25230]	-
ENSG00000172531	2627.655098	2519.615625	2339.450048	3236.750752	2935.650343	2841.537284	2495.57359	3004.646126	-0.267826503	2.17E-05	0.000229116	PPP1CA	11	67398183	67421183	-	2711	protein_coding	protein phosphatase 1 catalytic subunit alpha [Source:HGNC Symbol;Acc:HGNC:9281]	-
ENSG00000172340	1194.211865	1156.685106	1261.132704	916.7557388	988.6591031	997.7599827	1204.009892	967.7249415	0.31509832	2.17E-05	0.000229518	SUCLG2	3	67360460	67654614	-	3090	protein_coding	succinate-CoA ligase GDP-forming beta subunit [Source:HGNC Symbol;Acc:HGNC:11450]	-
ENSG00000126351	1082.376064	1125.320596	1073.429232	1397.107129	1377.855171	1264.868645	1093.708631	1346.610315	-0.300147733	2.19E-05	0.000230708	THRA	17	40058290	40093867	+	6959	protein_coding	thyroid hormone receptor alpha [Source:HGNC Symbol;Acc:HGNC:11796]	THR-like
ENSG00000103335	8221.390155	8494.079531	7931.449326	9506.869434	9192.103501	9192.903174	8215.639671	9297.292036	-0.178398048	2.20E-05	0.000231905	PIEZO1	16	88715338	88785220	-	11292	protein_coding	piezo type mechanosensitive ion channel component 1 [Source:HGNC Symbol;Acc:HGNC:28993]	-
ENSG00000178952	5159.034158	5208.409515	5079.725219	6153.607919	5676.197202	5843.131899	5149.056297	5890.979007	-0.194165029	2.22E-05	0.000234308	TUFM	16	28842411	28846408	-	2271	protein_coding	"Tu translation elongation factor, mitochondrial [Source:HGNC Symbol;Acc:HGNC:12420]"	-
ENSG00000198355	1609.46306	1519.753068	1507.493512	1932.647828	1814.563487	1819.872635	1545.56988	1855.69465	-0.26385532	2.23E-05	0.000234599	PIM3	22	49960513	49964080	+	2461	protein_coding	"Pim-3 proto-oncogene, serine/threonine kinase [Source:HGNC Symbol;Acc:HGNC:19310]"	-
ENSG00000140577	6775.304614	6689.194556	6880.505406	7634.521035	7655.537206	7556.992535	6781.668192	7615.683592	-0.16736778	2.25E-05	0.000236663	CRTC3	15	90529925	90645345	+	10814	protein_coding	CREB regulated transcription coactivator 3 [Source:HGNC Symbol;Acc:HGNC:26148]	-
ENSG00000182628	1212.689085	1254.580394	1332.499129	915.7337146	1080.650901	1019.585982	1266.589536	1005.323533	0.333185663	2.26E-05	0.000237313	SKA2	17	59109951	59155269	-	3148	protein_coding	spindle and kinetochore associated complex subunit 2 [Source:HGNC Symbol;Acc:HGNC:28006]	-
ENSG00000118181	6027.46347	6667.334443	6304.6859	5739.688104	5070.668774	5392.06124	6333.161271	5400.806039	0.22982114	2.26E-05	0.000237816	RPS25	11	119015712	119018691	-	1477	protein_coding	ribosomal protein S25 [Source:HGNC Symbol;Acc:HGNC:10413]	-
ENSG00000064687	844.1171817	799.3197814	880.8376486	1125.248683	983.6046087	1095.457314	841.4248705	1068.103535	-0.344175731	2.27E-05	0.000237816	ABCA7	19	1040101	1065572	+	8367	protein_coding	ATP binding cassette subfamily A member 7 [Source:HGNC Symbol;Acc:HGNC:37]	-
ENSG00000204611	210.0568102	249.0151994	222.8978733	122.6429082	155.6784273	141.3493309	227.3232943	139.8902221	0.700532153	2.28E-05	0.000239032	ZNF616	19	52113091	52139922	-	4891	protein_coding	zinc finger protein 616 [Source:HGNC Symbol;Acc:HGNC:28062]	zf-C2H2
ENSG00000109436	333.5624347	295.5867444	317.7272317	217.6911621	202.1797757	219.2993295	315.6254703	213.0567558	0.566969992	2.28E-05	0.00023908	TBC1D9	4	140620765	140756120	-	5603	protein_coding	TBC1 domain family member 9 [Source:HGNC Symbol;Acc:HGNC:21710]	-
ENSG00000136935	1027.916891	1093.956086	1068.541121	818.6414122	861.2858444	876.1579848	1063.471366	852.0284138	0.319925805	2.28E-05	0.000239189	GOLGA1	9	124878357	124948492	-	6019	protein_coding	golgin A1 [Source:HGNC Symbol;Acc:HGNC:4424]	-
ENSG00000160972	346.2047427	364.0184022	365.6307221	548.8270142	474.111574	466.6606586	358.6179557	496.5330822	-0.469468608	2.31E-05	0.000241752	PPP1R16A	8	144477969	144502121	+	5414	protein_coding	protein phosphatase 1 regulatory subunit 16A [Source:HGNC Symbol;Acc:HGNC:14941]	-
ENSG00000085117	973.4577176	884.8593537	833.9117805	1216.20884	1120.075957	1085.063981	897.4096173	1140.449593	-0.345815439	2.32E-05	0.000242119	CD82	11	44564427	44620363	+	4054	protein_coding	CD82 molecule [Source:HGNC Symbol;Acc:HGNC:6210]	-
ENSG00000105255	386.0766373	361.1670831	326.525832	486.4835359	468.0461807	541.4926573	357.9231841	498.6741246	-0.47812054	2.33E-05	0.00024378	FSD1	19	4304600	4323843	+	3111	protein_coding	fibronectin type III and SPRY domain containing 1 [Source:HGNC Symbol;Acc:HGNC:13745]	-
ENSG00000105793	509.5822618	479.9720447	532.8041271	364.8626519	382.119776	371.0419936	507.4528112	372.6748072	0.445119615	2.39E-05	0.000249317	GTPBP10	7	90335223	90391455	+	10436	protein_coding	GTP binding protein 10 [Source:HGNC Symbol;Acc:HGNC:25106]	-
ENSG00000165688	3157.65955	3129.797907	3057.02478	3801.930154	3575.549333	3485.923939	3114.827412	3621.134476	-0.217308775	2.39E-05	0.000249317	PMPCA	9	136410570	136423761	+	6590	protein_coding	"peptidase, mitochondrial processing alpha subunit [Source:HGNC Symbol;Acc:HGNC:18667]"	-
ENSG00000076706	7540.650492	7595.914022	7467.078757	8962.130517	8267.131028	8432.111187	7534.547757	8553.79091	-0.183027114	2.40E-05	0.000250293	MCAM	11	119308529	119321521	-	7422	protein_coding	melanoma cell adhesion molecule [Source:HGNC Symbol;Acc:HGNC:6934]	-
ENSG00000065183	1891.483777	1898.028066	2001.192749	1566.763152	1552.740677	1699.30997	1930.234864	1606.271267	0.265151979	2.41E-05	0.000250511	WDR3	1	117929720	117966542	+	10275	protein_coding	WD repeat domain 3 [Source:HGNC Symbol;Acc:HGNC:12755]	-
ENSG00000086061	2430.240596	2695.446968	2538.884987	2257.651535	2014.721465	2120.239963	2554.857517	2130.870988	0.261927537	2.41E-05	0.000250554	DNAJA1	9	33025211	33039907	+	2730	protein_coding	DnaJ heat shock protein family (Hsp40) member A1 [Source:HGNC Symbol;Acc:HGNC:5229]	-
ENSG00000165490	449.2881774	498.9808385	521.07266	318.8715613	366.9562929	367.9239936	489.7805586	351.2506159	0.479689183	2.41E-05	0.000250619	DDIAS	11	82899975	82958277	+	5339	protein_coding	DNA damage induced apoptosis suppressor [Source:HGNC Symbol;Acc:HGNC:26351]	-
ENSG00000100350	1807.850047	1877.118393	1834.019344	2285.246189	2130.974836	2130.633296	1839.662594	2182.284774	-0.24636245	2.41E-05	0.000250915	FOXRED2	22	36487190	36507101	-	5577	protein_coding	FAD dependent oxidoreductase domain containing 2 [Source:HGNC Symbol;Acc:HGNC:26264]	-
ENSG00000122565	5284.484753	4973.650911	5415.049651	4214.827945	4634.971357	4594.892587	5224.395105	4481.563963	0.221206069	2.43E-05	0.000252301	CBX3	7	26201162	26213356	+	4641	protein_coding	chromobox 3 [Source:HGNC Symbol;Acc:HGNC:1553]	-
ENSG00000165804	631.1429158	611.1327223	553.3341943	842.1479696	714.705507	811.7193192	598.5366108	789.5242653	-0.399291569	2.47E-05	0.000255776	ZNF219	14	21090046	21104722	-	6679	protein_coding	zinc finger protein 219 [Source:HGNC Symbol;Acc:HGNC:13011]	zf-C2H2
ENSG00000123104	859.6769454	897.2150697	999.129941	697.0205283	752.1087655	689.077988	918.6739854	712.7357606	0.365946441	2.48E-05	0.000257429	ITPR2	12	26336515	26833198	-	12750	protein_coding	"inositol 1,4,5-trisphosphate receptor type 2 [Source:HGNC Symbol;Acc:HGNC:6181]"	-
ENSG00000196693	535.839363	579.7682124	579.7299951	350.5543126	428.6211244	446.9133256	565.1125235	408.6962542	0.467688934	2.50E-05	0.000258774	ZNF33B	10	42574185	42638568	-	8307	protein_coding	zinc finger protein 33B [Source:HGNC Symbol;Acc:HGNC:13097]	zf-C2H2
ENSG00000102287	765.3458779	766.0543921	774.2768232	507.9460448	600.4739338	635.0326556	768.5590311	581.1508781	0.403380646	2.52E-05	0.000260285	GABRE	X	151953124	151974680	-	9612	protein_coding	gamma-aminobutyric acid type A receptor epsilon subunit [Source:HGNC Symbol;Acc:HGNC:4085]	-
ENSG00000111640	55091.28841	60983.06199	57383.49329	70318.33344	65507.25822	63257.9829	57819.28123	66361.19152	-0.198785693	2.53E-05	0.000261815	GAPDH	12	6533927	6538374	+	2981	protein_coding	glyceraldehyde-3-phosphate dehydrogenase [Source:HGNC Symbol;Acc:HGNC:4141]	-
ENSG00000112419	385.104152	403.9368693	387.1384116	243.2417679	284.0625848	294.1313282	392.059811	273.8118937	0.518107102	2.54E-05	0.000262875	PHACTR2	6	143536845	143831185	+	11224	protein_coding	phosphatase and actin regulator 2 [Source:HGNC Symbol;Acc:HGNC:20956]	-
ENSG00000176485	1194.211865	1188.049616	1068.541121	1461.494656	1363.702587	1423.886642	1150.267534	1416.361295	-0.300049799	2.57E-05	0.000265154	PLA2G16	11	63573195	63616883	-	3116	protein_coding	phospholipase A2 group XVI [Source:HGNC Symbol;Acc:HGNC:17825]	-
ENSG00000165699	1256.45092	1174.74346	1318.812417	972.9670717	992.7026986	1051.805315	1250.002266	1005.825028	0.313499732	2.57E-05	0.000265234	TSC1	9	132891348	132946874	-	17600	protein_coding	TSC complex subunit 1 [Source:HGNC Symbol;Acc:HGNC:12362]	-
ENSG00000136802	1543.334064	1473.181523	1394.089331	1736.419175	1763.007644	1813.636635	1470.201639	1771.021151	-0.268489632	2.57E-05	0.000265239	LRRC8A	9	128882112	128918039	+	5230	protein_coding	leucine rich repeat containing 8 VRAC subunit A [Source:HGNC Symbol;Acc:HGNC:19027]	-
ENSG00000084073	1456.782878	1380.988873	1501.627778	1692.472133	1777.160228	1748.158636	1446.46651	1739.263666	-0.266094827	2.59E-05	0.000266515	ZMPSTE24	1	40258107	40294184	+	3572	protein_coding	zinc metallopeptidase STE24 [Source:HGNC Symbol;Acc:HGNC:12877]	-
ENSG00000117308	1575.426076	1566.324613	1429.283732	1864.172205	1751.887756	1929.002633	1523.67814	1848.354198	-0.278479319	2.59E-05	0.000266653	GALE	1	23795599	23800804	-	3978	protein_coding	UDP-galactose-4-epimerase [Source:HGNC Symbol;Acc:HGNC:4116]	-
ENSG00000143924	1925.52076	1880.920151	2099.932596	1528.948256	1535.555396	1748.158636	1968.791169	1604.220763	0.29551172	2.59E-05	0.000266653	EML4	2	42169350	42332548	+	8357	protein_coding	echinoderm microtubule associated protein like 4 [Source:HGNC Symbol;Acc:HGNC:1316]	-
ENSG00000159842	1040.559199	1051.1863	1007.928541	1430.833929	1229.253036	1227.452645	1033.22468	1295.846537	-0.32671661	2.60E-05	0.00026748	ABR	17	1003518	1229738	-	12426	protein_coding	"ABR, RhoGEF and GTPase activating protein [Source:HGNC Symbol;Acc:HGNC:81]"	-
ENSG00000158717	151.7076963	180.5835416	174.994383	271.8584465	241.6048319	272.3053286	169.0952069	261.922869	-0.630900834	2.63E-05	0.000269996	RNF166	16	88696495	88706421	-	4394	protein_coding	ring finger protein 166 [Source:HGNC Symbol;Acc:HGNC:28856]	-
ENSG00000103175	729.3639243	700.4740533	717.5747326	958.6587324	869.3730354	893.8266511	715.8042367	907.2861397	-0.342035486	2.65E-05	0.000272073	WFDC1	16	84294646	84329851	+	8785	protein_coding	WAP four-disulfide core domain 1 [Source:HGNC Symbol;Acc:HGNC:15466]	-
ENSG00000135655	1367.314237	1373.385356	1368.671152	1099.698077	1088.738092	1181.721979	1369.790248	1123.386049	0.286261857	2.66E-05	0.000272456	USP15	12	62260338	62417431	+	19418	protein_coding	ubiquitin specific peptidase 15 [Source:HGNC Symbol;Acc:HGNC:12613]	-
ENSG00000103089	652.5375909	685.2670183	602.2153069	932.0861023	793.5556195	813.7979859	646.6733054	846.4799026	-0.388238682	2.67E-05	0.000273248	FA2H	16	74712955	74774831	-	3279	protein_coding	fatty acid 2-hydroxylase [Source:HGNC Symbol;Acc:HGNC:21197]	-
ENSG00000186871	499.8574094	598.7770062	556.2670611	392.4573062	416.4903379	405.339993	551.6338256	404.7625457	0.446800594	2.67E-05	0.000273248	ERCC6L	X	72204657	72239047	-	4364	protein_coding	"ERCC excision repair 6 like, spindle assembly checkpoint helicase [Source:HGNC Symbol;Acc:HGNC:20794]"	-
ENSG00000177885	2864.941495	2832.310284	2891.80662	3355.305564	3308.672029	3235.44461	2863.019466	3299.807401	-0.204903776	2.68E-05	0.000273657	GRB2	17	75318076	75405709	-	4716	protein_coding	growth factor receptor bound protein 2 [Source:HGNC Symbol;Acc:HGNC:4566]	-
ENSG00000092199	10162.47068	10702.90138	10797.83777	9742.957032	9048.555861	8923.715845	10554.40327	9238.409579	0.192122078	2.70E-05	0.00027529	HNRNPC	14	21209136	21269494	-	7309	protein_coding	heterogeneous nuclear ribonucleoprotein C (C1/C2) [Source:HGNC Symbol;Acc:HGNC:5035]	-
ENSG00000166326	3103.200377	3118.392631	3226.15343	2768.663653	2724.372477	2671.08662	3149.248812	2721.37425	0.210611386	2.70E-05	0.00027529	TRIM44	11	35662805	35818007	+	13077	protein_coding	tripartite motif containing 44 [Source:HGNC Symbol;Acc:HGNC:19016]	-
ENSG00000091140	1616.270456	1651.864185	1690.308873	1356.22616	1429.411014	1337.621977	1652.814505	1374.419717	0.265982045	2.72E-05	0.000277795	DLD	7	107890970	107931730	+	5299	protein_coding	dihydrolipoamide dehydrogenase [Source:HGNC Symbol;Acc:HGNC:2898]	-
ENSG00000198131	359.819536	411.5403868	383.2279226	269.814398	274.9644949	267.108662	384.8626151	270.629185	0.508157391	2.74E-05	0.000279623	ZNF544	19	58228594	58277495	+	7130	protein_coding	zinc finger protein 544 [Source:HGNC Symbol;Acc:HGNC:16759]	zf-C2H2
ENSG00000067955	1011.384642	922.8769414	929.7187612	1122.18261	1264.634497	1194.193979	954.6601147	1193.670362	-0.322478476	2.75E-05	0.000279839	CBFB	16	67029116	67101058	+	4129	protein_coding	core-binding factor subunit beta [Source:HGNC Symbol;Acc:HGNC:1539]	CBF
ENSG00000185246	473.6003082	410.5899471	489.788748	291.276907	328.5421355	349.2159939	457.9930011	323.0116788	0.503622485	2.76E-05	0.000280895	PRPF39	14	45084099	45116282	+	4932	protein_coding	pre-mRNA processing factor 39 [Source:HGNC Symbol;Acc:HGNC:20314]	-
ENSG00000152894	1184.487013	1268.836989	1293.394239	1027.134356	986.6373053	1028.939982	1248.90608	1014.237215	0.300356964	2.77E-05	0.000281404	PTPRK	6	127968779	128520674	-	9000	protein_coding	"protein tyrosine phosphatase, receptor type K [Source:HGNC Symbol;Acc:HGNC:9674]"	-
ENSG00000197903	1156.284941	1182.346977	1246.468371	973.989096	975.5174177	963.4619833	1195.03343	970.989499	0.299447652	2.77E-05	0.000281465	HIST1H2BK	6	27146418	27146798	-	381	protein_coding	histone cluster 1 H2B family member k [Source:HGNC Symbol;Acc:HGNC:13954]	-
ENSG00000126524	1727.133773	1778.272665	1810.55641	1539.168498	1445.585396	1456.105975	1771.987616	1480.286623	0.259486314	2.78E-05	0.000282087	SBDS	7	66987677	66995601	-	1732	protein_coding	"SBDS, ribosome maturation factor [Source:HGNC Symbol;Acc:HGNC:19440]"	-
ENSG00000163956	1410.103587	1399.047227	1311.969061	1684.295939	1579.024048	1730.48997	1373.706625	1664.603319	-0.276917806	2.82E-05	0.000286489	LRPAP1	4	3503597	3532559	-	11944	protein_coding	LDL receptor related protein associated protein 1 [Source:HGNC Symbol;Acc:HGNC:6701]	-
ENSG00000101000	223.6716034	187.2366194	194.546828	300.4751251	303.2696635	299.3279948	201.8183503	301.0242611	-0.577078877	2.85E-05	0.000288521	PROCR	20	35172073	35216240	+	1696	protein_coding	protein C receptor [Source:HGNC Symbol;Acc:HGNC:9452]	-
ENSG00000113569	4129.172297	4349.212033	4539.100114	3611.833647	3769.641918	3835.139933	4339.161481	3738.871832	0.214825895	2.85E-05	0.000288521	NUP155	5	37288137	37371181	-	9233	protein_coding	nucleoporin 155 [Source:HGNC Symbol;Acc:HGNC:8063]	-
ENSG00000181524	276.185806	289.8841062	323.5929652	196.2286531	176.9073037	214.1026629	296.5542925	195.7462066	0.599617522	2.89E-05	0.00029283	RPL24P4	6	42956345	42956765	-	421	processed_pseudogene	ribosomal protein L24 pseudogene 4 [Source:HGNC Symbol;Acc:HGNC:21371]	-
ENSG00000123933	1073.623697	1139.577191	956.1145619	1395.063081	1320.233935	1265.907978	1056.438483	1327.068331	-0.328871451	2.91E-05	0.000294117	MXD4	4	2247432	2262294	-	7058	protein_coding	MAX dimerization protein 4 [Source:HGNC Symbol;Acc:HGNC:13906]	bHLH
ENSG00000213250	10.69733756	19.95923354	72.34404661	3.066072705	2.021797757	7.275333207	34.33353924	4.12106789	3.062216892	2.92E-05	1	RBMS2P1	12	94423744	94424969	-	1226	processed_pseudogene	RNA binding motif single stranded interacting protein 2 pseudogene 1 [Source:HGNC Symbol;Acc:HGNC:30994]	-
ENSG00000106290	954.9804982	938.0839765	942.4278504	1255.045761	1088.738092	1193.154646	945.1641084	1178.9795	-0.318814665	2.93E-05	0.000295835	TAF6	7	100107070	100119841	-	4086	protein_coding	TATA-box binding protein associated factor 6 [Source:HGNC Symbol;Acc:HGNC:11540]	-
ENSG00000128641	2925.235579	3037.605257	3101.017782	2534.620103	2546.454275	2690.833953	3021.286206	2590.63611	0.221932132	2.93E-05	0.000295918	MYO1B	2	191245185	191425389	+	9533	protein_coding	myosin IB [Source:HGNC Symbol;Acc:HGNC:7596]	-
ENSG00000165886	249.9287047	229.0559659	222.8978733	347.4882399	337.6402254	330.5079943	233.960848	338.5454865	-0.533167873	2.99E-05	0.000301996	UBTD1	10	97498868	97571209	+	1706	protein_coding	ubiquitin domain containing 1 [Source:HGNC Symbol;Acc:HGNC:25683]	-
ENSG00000146757	216.8642068	222.402888	257.1146521	142.0613687	134.4495508	160.0573306	232.127249	145.52275	0.673915102	3.00E-05	0.00030267	ZNF92	7	65373799	65401135	+	3512	protein_coding	zinc finger protein 92 [Source:HGNC Symbol;Acc:HGNC:13168]	zf-C2H2
ENSG00000110108	2439.965448	2645.073664	2506.623453	3242.882898	2951.824725	2845.694617	2530.554188	3013.467413	-0.251940954	3.07E-05	0.000309798	TMEM109	11	60913874	60923443	+	2421	protein_coding	transmembrane protein 109 [Source:HGNC Symbol;Acc:HGNC:28771]	-
ENSG00000118193	1190.321924	1205.15753	1283.618016	862.5884543	1074.585508	949.9506502	1226.365824	962.3748708	0.349522846	3.08E-05	0.00030984	KIF14	1	200551497	200620734	-	7277	protein_coding	kinesin family member 14 [Source:HGNC Symbol;Acc:HGNC:19181]	-
ENSG00000070961	3289.917541	3529.933018	3592.761774	2637.844551	2900.268882	3133.589946	3470.870778	2890.567793	0.264034512	3.10E-05	0.000311701	ATP2B1	12	89588049	89709300	-	9493	protein_coding	ATPase plasma membrane Ca2+ transporting 1 [Source:HGNC Symbol;Acc:HGNC:814]	-
ENSG00000132153	2837.711908	2844.666	2761.78286	3428.891308	3265.203377	3135.668612	2814.720256	3276.587766	-0.219226688	3.10E-05	0.000311701	DHX30	3	47802909	47850195	+	7744	protein_coding	DExH-box helicase 30 [Source:HGNC Symbol;Acc:HGNC:16716]	-
ENSG00000164919	1363.424296	1521.653948	1434.171843	1183.504064	1112.999665	1220.177312	1439.750029	1172.227014	0.296824621	3.12E-05	0.000313172	COX6C	8	99873200	99894062	-	3066	protein_coding	cytochrome c oxidase subunit 6C [Source:HGNC Symbol;Acc:HGNC:2285]	-
ENSG00000172725	1951.777861	2045.346218	1858.4599	2742.091023	2187.585173	2346.814626	1951.861327	2425.49694	-0.313325766	3.12E-05	0.000313236	CORO1B	11	67435510	67443821	-	5327	protein_coding	coronin 1B [Source:HGNC Symbol;Acc:HGNC:2253]	-
ENSG00000189143	199.3594726	170.1287049	184.7706055	315.8054886	264.8555061	266.0693287	184.7529277	282.2434412	-0.611655253	3.25E-05	0.000326365	CLDN4	7	73799542	73832693	+	4702	protein_coding	claudin 4 [Source:HGNC Symbol;Acc:HGNC:2046]	-
ENSG00000161904	863.5668864	825.9320927	776.2320677	1062.905204	988.6591031	1040.372649	821.9103489	1030.645652	-0.326378769	3.26E-05	0.000327221	LEMD2	6	33771202	33789136	-	6788	protein_coding	LEM domain containing 2 [Source:HGNC Symbol;Acc:HGNC:21244]	-
ENSG00000174791	449.2881774	479.9720447	476.1020365	650.0074135	584.2995517	622.5606559	468.4540862	618.9558737	-0.401774676	3.27E-05	0.000327728	RIN1	11	66330242	66336840	-	5469	protein_coding	Ras and Rab interactor 1 [Source:HGNC Symbol;Acc:HGNC:18749]	-
ENSG00000183770	351.0671689	376.3741182	325.5482097	477.2853177	481.1878661	482.2506583	350.9964989	480.2412807	-0.451991772	3.28E-05	0.000328393	FOXL2	3	138944224	138947140	-	2917	protein_coding	forkhead box L2 [Source:HGNC Symbol;Acc:HGNC:1092]	Fork
ENSG00000174197	1852.584368	1851.456521	2086.245885	1523.838134	1680.113936	1547.567306	1930.095591	1583.839792	0.285053326	3.28E-05	0.000328393	MGA	15	41621224	41773081	+	17651	protein_coding	"MGA, MAX dimerization protein [Source:HGNC Symbol;Acc:HGNC:14010]"	T-box
ENSG00000169962	128.3680507	162.5251874	129.0461372	252.439986	198.1361802	235.9286626	139.9797918	228.8349429	-0.708259497	3.30E-05	0.000329401	TAS1R3	1	1331314	1335306	+	3433	protein_coding	taste 1 receptor member 3 [Source:HGNC Symbol;Acc:HGNC:15661]	-
ENSG00000169230	1167.954764	1131.973674	1021.615253	1490.111335	1295.972362	1365.683976	1107.18123	1383.922558	-0.321744637	3.30E-05	0.000329943	PRELID1	5	177303774	177306959	+	1875	protein_coding	PRELI domain containing 1 [Source:HGNC Symbol;Acc:HGNC:30255]	-
ENSG00000128607	1045.421625	1042.632343	1075.384477	793.0908064	854.2095522	887.5906513	1054.479481	844.96367	0.31962738	3.33E-05	0.000331899	KLHDC10	7	130070510	130135720	+	6622	protein_coding	kelch domain containing 10 [Source:HGNC Symbol;Acc:HGNC:22194]	-
ENSG00000164442	1267.148258	1382.889753	1439.059954	1174.305846	974.5065188	1091.299981	1363.032655	1080.037449	0.335858278	3.35E-05	0.000334403	CITED2	6	139371807	139374620	-	2535	protein_coding	Cbp/p300 interacting transactivator with Glu/Asp rich carboxy-terminal domain 2 [Source:HGNC Symbol;Acc:HGNC:1987]	-
ENSG00000110195	51197.45754	51694.41487	50736.63961	57855.76992	57482.74292	54783.25905	51209.50401	56707.2573	-0.147126067	3.37E-05	0.000336193	FOLR1	11	72189558	72196323	+	1648	protein_coding	folate receptor 1 [Source:HGNC Symbol;Acc:HGNC:3791]	-
ENSG00000136840	1043.476654	1106.311802	913.0991829	1310.235069	1227.231238	1319.95331	1020.962546	1285.806539	-0.332425688	3.40E-05	0.000338471	ST6GALNAC4	9	127907886	127917038	-	2630	protein_coding	"ST6 N-acetylgalactosaminide alpha-2,6-sialyltransferase 4 [Source:HGNC Symbol;Acc:HGNC:17846]"	-
ENSG00000169184	2890.226111	3125.996148	3018.897513	3531.093732	3519.949895	3410.052607	3011.706591	3487.032078	-0.211384716	3.47E-05	0.0003449	MN1	22	27748277	27801498	-	7693	protein_coding	"MN1 proto-oncogene, transcriptional regulator [Source:HGNC Symbol;Acc:HGNC:7180]"	-
ENSG00000155850	1633.77519	1649.963306	1661.957828	1236.649324	1454.683486	1356.329976	1648.565441	1349.220929	0.289005192	3.48E-05	0.000345496	SLC26A2	5	149960737	149993455	+	8606	protein_coding	solute carrier family 26 member 2 [Source:HGNC Symbol;Acc:HGNC:10994]	-
ENSG00000065427	3714.893588	3976.639673	3857.697404	3545.402071	3072.121691	3123.196612	3849.743555	3246.906792	0.245728702	3.48E-05	0.000345497	KARS	16	75627474	75648643	-	4065	protein_coding	lysyl-tRNA synthetase [Source:HGNC Symbol;Acc:HGNC:6215]	-
ENSG00000102119	1633.77519	1686.080014	1597.434759	2129.898506	2016.743262	1819.872635	1639.096655	1988.838134	-0.279078604	3.49E-05	0.000345947	EMD	X	154379197	154381523	+	2020	protein_coding	emerin [Source:HGNC Symbol;Acc:HGNC:3331]	-
ENSG00000148331	849.9520931	888.6611124	892.5691156	1116.050465	1068.520114	1067.395315	877.0607737	1083.988631	-0.305585368	3.51E-05	0.000347588	ASB6	9	129634604	129642169	-	4622	protein_coding	ankyrin repeat and SOCS box containing 6 [Source:HGNC Symbol;Acc:HGNC:17181]	-
ENSG00000114346	3374.523756	3459.600481	3393.326835	2813.632719	2960.922815	3055.639947	3409.150357	2943.398494	0.212006175	3.52E-05	0.00034884	ECT2	3	172750682	172821474	+	5499	protein_coding	epithelial cell transforming 2 [Source:HGNC Symbol;Acc:HGNC:3155]	-
ENSG00000242071	340.3698313	347.8609274	260.0475189	454.8007846	457.9371919	443.7953256	316.0927592	452.1777674	-0.516177998	3.53E-05	0.00034885	RPL7AP6	14	69885340	69886140	-	801	processed_pseudogene	ribosomal protein L7a pseudogene 6 [Source:HGNC Symbol;Acc:HGNC:19785]	-
ENSG00000198792	1015.274583	1089.203888	1016.727142	1334.763651	1240.372924	1256.553978	1040.401871	1277.230184	-0.295730993	3.53E-05	0.00034885	TMEM184B	22	38219291	38273034	-	7080	protein_coding	transmembrane protein 184B [Source:HGNC Symbol;Acc:HGNC:1310]	-
ENSG00000129534	1272.983169	1312.557215	1362.805419	1093.565931	1097.836182	1047.647982	1316.115268	1079.683365	0.28556322	3.57E-05	0.000352903	MIS18BP1	14	45203190	45253540	-	6250	protein_coding	MIS18 binding protein 1 [Source:HGNC Symbol;Acc:HGNC:20190]	-
ENSG00000126456	819.8050509	798.3693417	716.5971103	1030.200429	944.1795524	984.2486496	778.2571676	986.2095436	-0.341482529	3.59E-05	0.000354967	IRF3	19	49659569	49665875	-	3794	protein_coding	interferon regulatory factor 3 [Source:HGNC Symbol;Acc:HGNC:6118]	IRF
ENSG00000183337	2093.760705	2065.305452	2112.641685	2530.532006	2361.45978	2452.826624	2090.569281	2448.272803	-0.227863121	3.60E-05	0.000354997	BCOR	X	40049815	40177329	-	8544	protein_coding	BCL6 corepressor [Source:HGNC Symbol;Acc:HGNC:20893]	-
ENSG00000134108	1816.602414	1780.173544	1814.466899	2141.140772	2148.160117	2068.273297	1803.747619	2119.191395	-0.232609974	3.71E-05	0.00036532	ARL8B	3	5122220	5180912	+	3576	protein_coding	ADP ribosylation factor like GTPase 8B [Source:HGNC Symbol;Acc:HGNC:25564]	-
ENSG00000265190	1293.405359	1412.353383	1436.127087	1673.053673	1686.179329	1634.871305	1380.62861	1664.701436	-0.269947579	3.71E-05	0.00036532	ANXA8	10	47460162	47484158	-	4955	protein_coding	annexin A8 [Source:HGNC Symbol;Acc:HGNC:546]	-
ENSG00000164466	2405.928465	2197.416569	2312.076625	2648.064793	2769.862927	2690.833953	2305.140553	2702.920558	-0.2297896	3.72E-05	0.00036654	SFXN1	5	175477062	175529742	+	7572	protein_coding	sideroflexin 1 [Source:HGNC Symbol;Acc:HGNC:16085]	-
ENSG00000153015	533.8943926	651.0511893	658.9173975	458.8888815	441.7628099	461.463992	614.6209931	454.0385611	0.437050121	3.79E-05	0.000372514	CWC27	5	64768930	65018763	+	3740	protein_coding	CWC27 spliceosome associated protein homolog [Source:HGNC Symbol;Acc:HGNC:10664]	-
ENSG00000130956	251.8736752	236.6594834	249.2936741	166.5899503	142.5367419	168.3719971	245.9422776	159.1662297	0.628034599	3.83E-05	0.000376554	HABP4	9	96450201	96491336	+	4056	protein_coding	hyaluronan binding protein 4 [Source:HGNC Symbol;Acc:HGNC:17062]	-
ENSG00000087303	1196.156836	1208.008849	1167.280968	1538.146474	1360.66989	1458.184641	1190.482218	1452.333668	-0.286704069	3.85E-05	0.000377848	NID2	14	52004803	52069228	-	6392	protein_coding	nidogen 2 [Source:HGNC Symbol;Acc:HGNC:13389]	-
ENSG00000196247	342.3148018	307.9424604	339.2349213	209.5149682	207.2342701	253.5973289	329.8307278	223.4488557	0.562068095	3.85E-05	0.000378472	ZNF107	7	64666083	64711582	+	7162	protein_coding	zinc finger protein 107 [Source:HGNC Symbol;Acc:HGNC:12887]	zf-C2H2
ENSG00000165934	2533.32403	2477.796278	2656.199657	2214.726517	2183.541577	2161.813296	2555.773322	2186.693797	0.224912481	3.87E-05	0.000379601	CPSF2	14	92121937	92172145	+	13595	protein_coding	cleavage and polyadenylation specific factor 2 [Source:HGNC Symbol;Acc:HGNC:2325]	-
ENSG00000100401	3157.65955	3100.334277	2931.889132	3889.824238	3515.906299	3433.957274	3063.29432	3613.22927	-0.238204316	3.87E-05	0.000379601	RANGAP1	22	41245611	41286251	-	5348	protein_coding	Ran GTPase activating protein 1 [Source:HGNC Symbol;Acc:HGNC:9854]	-
ENSG00000229644	286.8831436	299.3885031	318.704854	194.1846047	166.7983149	231.7713293	301.6588336	197.5847496	0.611078153	3.92E-05	0.000383975	NAMPTP1	10	36521721	36524234	-	2514	processed_pseudogene	nicotinamide phosphoribosyltransferase pseudogene 1 [Source:HGNC Symbol;Acc:HGNC:17633]	-
ENSG00000108797	1093.073401	1084.451689	993.2642075	1419.591662	1287.885171	1235.767312	1056.929766	1314.414715	-0.31451847	3.94E-05	0.000385849	CNTNAP1	17	42682613	42699814	+	6045	protein_coding	contactin associated protein 1 [Source:HGNC Symbol;Acc:HGNC:8011]	-
ENSG00000148396	4850.756339	4829.184077	4903.753213	5646.683898	5343.611471	5530.292571	4861.23121	5506.862647	-0.179896826	4.06E-05	0.00039758	SEC16A	9	136440096	136483759	-	9975	protein_coding	"SEC16 homolog A, endoplasmic reticulum export factor [Source:HGNC Symbol;Acc:HGNC:29006]"	-
ENSG00000166503	448.3156921	473.3189668	421.3551904	571.3115474	598.452136	608.0099894	447.6632831	592.5912243	-0.404349334	4.07E-05	0.000397637	HDGFL3	15	83112738	83208018	-	16253	protein_coding	HDGF like 3 [Source:HGNC Symbol;Acc:HGNC:24937]	-
ENSG00000127884	2685.031727	2520.566064	2387.353538	3097.755456	2944.748433	2905.97595	2530.983776	2982.826613	-0.236986677	4.10E-05	0.000400193	ECHS1	10	133362480	133373689	-	1617	protein_coding	"enoyl-CoA hydratase, short chain 1 [Source:HGNC Symbol;Acc:HGNC:3151]"	-
ENSG00000135404	7022.315863	7076.02351	6354.544635	8520.616047	7654.526307	7700.420533	6817.628003	7958.520962	-0.223195307	4.12E-05	0.000401972	CD63	12	55725323	55729707	-	2633	protein_coding	CD63 molecule [Source:HGNC Symbol;Acc:HGNC:1692]	-
ENSG00000170275	5220.300727	5437.465481	5311.421692	6245.5901	6070.447765	5830.659899	5323.062633	6048.899255	-0.184422457	4.12E-05	0.000401972	CRTAP	3	33113979	33147773	+	6695	protein_coding	cartilage associated protein [Source:HGNC Symbol;Acc:HGNC:2379]	-
ENSG00000134884	3799.499803	3518.527741	3815.659647	2804.434501	3289.46495	3224.011944	3711.229064	3105.970465	0.256792968	4.14E-05	0.000403203	ARGLU1	13	106541673	106568164	-	5810	protein_coding	arginine and glutamate rich 1 [Source:HGNC Symbol;Acc:HGNC:25482]	-
ENSG00000197157	7906.304939	8399.035562	7761.343054	10320.40073	8847.386984	9055.711176	8022.227852	9407.832962	-0.229827462	4.20E-05	0.000409079	SND1	7	127652180	128092609	+	6500	protein_coding	staphylococcal nuclease and tudor domain containing 1 [Source:HGNC Symbol;Acc:HGNC:30646]	-
ENSG00000137770	1056.118962	1039.781024	1098.847411	805.3550972	853.1986534	905.2593176	1064.915799	854.6043561	0.317467761	4.20E-05	0.000409158	CTDSPL2	15	44427234	44529038	+	9665	protein_coding	CTD small phosphatase like 2 [Source:HGNC Symbol;Acc:HGNC:26936]	-
ENSG00000168061	705.0517935	672.9113023	619.8125074	1029.178405	816.8062937	813.7979859	665.9252011	886.5942281	-0.41289807	4.22E-05	0.000410144	SAC3D1	11	65040901	65044828	+	1772	protein_coding	SAC3 domain containing 1 [Source:HGNC Symbol;Acc:HGNC:30179]	-
ENSG00000023171	2387.451246	2461.638803	2500.757719	2796.258307	2854.778433	2856.08795	2449.949256	2835.70823	-0.210952933	4.23E-05	0.000410596	GRAMD1B	11	123358428	123627774	+	14863	protein_coding	GRAM domain containing 1B [Source:HGNC Symbol;Acc:HGNC:29214]	-
ENSG00000146112	1344.947076	1497.892955	1317.834795	1767.079902	1647.765172	1650.461305	1386.891609	1688.43546	-0.283641817	4.23E-05	0.000410596	PPP1R18	6	30676389	30687895	-	4599	protein_coding	protein phosphatase 1 regulatory subunit 18 [Source:HGNC Symbol;Acc:HGNC:29413]	-
ENSG00000183431	3197.531444	3134.550106	3236.907275	2802.390452	2754.699444	2767.744619	3189.662941	2774.944838	0.200907937	4.23E-05	0.000410596	SF3A3	1	37956975	37990921	-	4740	protein_coding	splicing factor 3a subunit 3 [Source:HGNC Symbol;Acc:HGNC:10767]	-
ENSG00000125657	1354.671929	1318.259853	1300.237594	1609.68817	1635.634385	1523.66264	1324.389792	1589.661732	-0.263499929	4.25E-05	0.00041197	TNFSF9	19	6530999	6535928	+	1665	protein_coding	TNF superfamily member 9 [Source:HGNC Symbol;Acc:HGNC:11939]	-
ENSG00000076924	1263.258317	1360.0792	1185.855791	1723.13286	1525.446408	1483.128641	1269.731103	1577.23597	-0.312754709	4.26E-05	0.000412497	XAB2	19	7619525	7629565	-	4673	protein_coding	XPA binding protein 2 [Source:HGNC Symbol;Acc:HGNC:14089]	-
ENSG00000204991	1147.532574	1028.375747	1067.563499	1262.19993	1361.680789	1362.565976	1081.157273	1328.815565	-0.297665323	4.27E-05	0.00041298	SPIRE2	16	89818179	89871319	+	7975	protein_coding	spire type actin nucleation factor 2 [Source:HGNC Symbol;Acc:HGNC:30623]	-
ENSG00000187266	106.0008903	134.9624363	132.9566262	197.2506774	193.0816858	221.3779962	124.6399843	203.9034531	-0.709628876	4.27E-05	0.00041298	EPOR	19	11377205	11384342	-	3079	protein_coding	erythropoietin receptor [Source:HGNC Symbol;Acc:HGNC:3416]	-
ENSG00000161013	2992.33706	2919.750735	2838.037396	3722.212264	3417.849108	3205.303944	2916.708397	3448.455105	-0.241661083	4.28E-05	0.000413611	MGAT4B	5	179797597	179806952	-	5495	protein_coding	"alpha-1,3-mannosyl-glycoprotein 4-beta-N-acetylglucosaminyltransferase B [Source:HGNC Symbol;Acc:HGNC:7048]"	-
ENSG00000230551	610.7207259	457.1614921	603.1929292	341.3560945	427.6102256	397.0253264	557.0250491	388.6638822	0.518802534	4.30E-05	0.000415374	AC021078.1	5	149494314	149504670	-	8636	processed_transcript	novel transcript	-
ENSG00000105520	581.546169	578.8177727	559.1999278	799.2229518	703.5856194	720.2579875	573.1879565	741.0221862	-0.370452106	4.32E-05	0.000417073	PLPPR2	19	11355386	11365698	+	3273	protein_coding	phospholipid phosphatase related 2 [Source:HGNC Symbol;Acc:HGNC:29566]	-
ENSG00000254470	1020.137009	1129.122355	909.1886939	1389.95296	1202.969665	1309.559977	1019.482686	1300.827534	-0.351269233	4.34E-05	0.000418483	AP5B1	11	65775893	65780802	-	4811	protein_coding	adaptor related protein complex 5 subunit beta 1 [Source:HGNC Symbol;Acc:HGNC:25104]	-
ENSG00000179218	15326.36726	15261.21014	14833.46242	17332.509	16677.8097	16532.67505	15140.34661	16847.66458	-0.154147618	4.40E-05	0.000424003	CALR	19	12938578	12944489	+	2714	protein_coding	calreticulin [Source:HGNC Symbol;Acc:HGNC:1455]	-
ENSG00000248527	12503.24263	10736.16677	11001.1832	16790.83616	13772.48632	16091.99772	11413.53086	15551.7734	-0.446332759	4.43E-05	0.00042652	MTATP6P1	1	633696	634376	+	681	unprocessed_pseudogene	MT-ATP6 pseudogene 1 [Source:HGNC Symbol;Acc:HGNC:44575]	-
ENSG00000126767	1354.671929	1299.25106	1135.019434	1632.172703	1596.209329	1473.774641	1262.980807	1567.385558	-0.311515814	4.47E-05	0.00043047	ELK1	X	47635521	47650604	-	3398	protein_coding	"ELK1, ETS transcription factor [Source:HGNC Symbol;Acc:HGNC:3321]"	ETS
ENSG00000171703	662.2624433	602.578765	499.5649705	867.6985755	762.2177543	750.3986536	588.1353929	793.4383278	-0.43187786	4.49E-05	0.000431358	TCEA2	20	64049836	64072347	+	4802	protein_coding	transcription elongation factor A2 [Source:HGNC Symbol;Acc:HGNC:11614]	-
ENSG00000125944	6852.130947	7029.451965	7112.201879	6064.691811	6248.365967	6334.736557	6997.928264	6215.931445	0.170974601	4.49E-05	0.000431586	HNRNPR	1	23303771	23344336	-	8676	protein_coding	heterogeneous nuclear ribonucleoprotein R [Source:HGNC Symbol;Acc:HGNC:5047]	-
ENSG00000262580	303.4153925	286.0823474	246.3608074	162.5018534	194.0925847	190.1979967	278.6195158	182.2641449	0.612403955	4.52E-05	0.000434092	AC087741.1	17	80200673	80205949	-	5122	antisense	"novel transcript, antisense to CARD14"	-
ENSG00000149564	396.7739748	423.8961028	377.3621891	515.1002144	565.092473	527.9813242	399.3440889	536.0580039	-0.424614483	4.52E-05	0.000434092	ESAM	11	124752583	124762290	-	2920	protein_coding	endothelial cell adhesion molecule [Source:HGNC Symbol;Acc:HGNC:17474]	-
ENSG00000085832	722.5565277	695.7218549	712.6866213	854.4122605	897.678204	925.0066506	710.321668	892.365705	-0.329162778	4.54E-05	0.000435797	EPS15	1	51354263	51519328	-	7440	protein_coding	epidermal growth factor receptor pathway substrate 15 [Source:HGNC Symbol;Acc:HGNC:3419]	-
ENSG00000147324	1477.205068	1443.717893	1432.216598	1284.684463	1159.501014	1115.204647	1451.04652	1186.463375	0.290337435	4.56E-05	0.00043676	MFHAS1	8	8783354	8893645	-	6883	protein_coding	malignant fibrous histiocytoma amplified sequence 1 [Source:HGNC Symbol;Acc:HGNC:16982]	-
ENSG00000132967	1451.920452	1672.773859	1667.823561	1364.402354	1275.754385	1258.632645	1597.505957	1299.596461	0.297791014	4.56E-05	0.00043676	HMGB1P5	3	22381819	22382929	+	1111	transcribed_processed_pseudogene	high mobility group box 1 pseudogene 5 [Source:HGNC Symbol;Acc:HGNC:4997]	-
ENSG00000148362	627.2529749	621.5875589	579.7299951	777.7604428	756.152361	798.2079861	609.5235096	777.3735967	-0.350735969	4.60E-05	0.00044045	PAXX	9	136992418	136993984	+	1367	protein_coding	"PAXX, non-homologous end joining factor [Source:HGNC Symbol;Acc:HGNC:27849]"	-
ENSG00000198146	642.8127386	646.2989909	679.4474648	506.9240206	506.4603381	507.1946579	656.1863981	506.8596722	0.372456735	4.62E-05	0.000441586	ZNF770	15	34978341	34988287	-	5439	protein_coding	zinc finger protein 770 [Source:HGNC Symbol;Acc:HGNC:26061]	zf-C2H2
ENSG00000108510	1692.124304	1618.598796	1840.8627	1307.168997	1444.574497	1462.341975	1717.195267	1404.695156	0.289704318	4.65E-05	0.000444548	MED13	17	61942605	62065282	-	12677	protein_coding	mediator complex subunit 13 [Source:HGNC Symbol;Acc:HGNC:22474]	-
ENSG00000165416	742.0062323	783.1623066	793.8292682	641.8312196	593.3976416	571.6333234	772.999269	602.2873949	0.359935371	4.68E-05	0.000446605	SUGT1	13	52652709	52700909	+	15102	protein_coding	"SGT1 homolog, MIS12 kinetochore complex assembly cochaperone [Source:HGNC Symbol;Acc:HGNC:16987]"	-
ENSG00000105246	55.43165825	85.53957232	86.03075813	151.2595868	137.4822475	134.0739977	75.66732957	140.9386106	-0.897016456	4.69E-05	0.000447753	EBI3	19	4229498	4237531	+	1284	protein_coding	Epstein-Barr virus induced 3 [Source:HGNC Symbol;Acc:HGNC:3129]	-
ENSG00000241494	113.7807722	236.6594834	275.6894749	102.2024235	114.2315733	94.57933169	208.7099102	103.6711095	1.009295476	4.71E-05	0.000448716	AL355032.1	14	101677943	101678380	+	438	processed_pseudogene	ribosomal protein L26-like 1 (RPL26L1) pseudogene	-
ENSG00000178814	282.9932026	287.9832268	272.7566082	416.9858879	365.945394	399.1039931	281.2443459	394.0117583	-0.486179393	4.72E-05	0.000449197	OPLAH	8	144051266	144063965	-	4452	protein_coding	"5-oxoprolinase, ATP-hydrolysing [Source:HGNC Symbol;Acc:HGNC:8149]"	-
ENSG00000115275	874.2642239	755.5995555	730.2838218	1012.826017	1048.302137	953.0686501	786.7158671	1004.732268	-0.353075968	4.72E-05	0.000449197	MOGS	2	74461057	74465410	-	3584	protein_coding	mannosyl-oligosaccharide glucosidase [Source:HGNC Symbol;Acc:HGNC:24862]	-
ENSG00000065618	23.33964558	19.95923354	18.57482278	64.38752681	67.73022485	40.5339993	20.6245673	57.55058365	-1.481240811	4.72E-05	0.000449217	COL17A1	10	104031286	104085957	-	7066	protein_coding	collagen type XVII alpha 1 chain [Source:HGNC Symbol;Acc:HGNC:2194]	-
ENSG00000103995	483.3251605	453.3597333	535.7369938	376.1049185	355.8364052	342.979994	490.8072959	358.3071059	0.453617676	4.73E-05	0.000449365	CEP152	15	48712928	48811146	-	8168	protein_coding	centrosomal protein 152 [Source:HGNC Symbol;Acc:HGNC:29298]	-
ENSG00000154864	711.8591901	783.1623066	853.4642255	609.1264441	612.6047203	588.2626564	782.8285741	603.3312736	0.375623687	4.74E-05	0.000450451	PIEZO2	18	10666483	11148762	-	14796	protein_coding	piezo type mechanosensitive ion channel component 2 [Source:HGNC Symbol;Acc:HGNC:26270]	-
ENSG00000119986	2228.936153	2187.912172	2184.985732	2479.430794	2591.944724	2605.608621	2200.611352	2558.994713	-0.217666666	4.75E-05	0.000451234	AVPI1	10	97677424	97687323	-	1457	protein_coding	arginine vasopressin induced 1 [Source:HGNC Symbol;Acc:HGNC:30898]	-
ENSG00000179094	1130.02784	1041.681903	948.2935839	1384.842838	1245.427418	1275.261978	1040.001109	1301.844078	-0.323912413	4.78E-05	0.000453661	PER1	17	8140472	8156506	-	7002	protein_coding	period circadian regulator 1 [Source:HGNC Symbol;Acc:HGNC:8845]	-
ENSG00000117448	1381.901515	1309.705896	1261.132704	1699.626303	1534.544497	1563.157306	1317.580039	1599.109369	-0.279363247	4.85E-05	0.000460002	AKR1A1	1	45550543	45570049	+	3121	protein_coding	aldo-keto reductase family 1 member A1 [Source:HGNC Symbol;Acc:HGNC:380]	-
ENSG00000105669	1492.764832	1654.715505	1412.664153	2013.387743	1803.443599	1786.613969	1520.048163	1867.815104	-0.29707134	4.87E-05	0.00046161	COPE	19	18899514	18919397	-	2885	protein_coding	coatomer protein complex subunit epsilon [Source:HGNC Symbol;Acc:HGNC:2234]	-
ENSG00000162300	157.5426076	124.5075997	111.4489367	220.7572348	205.2124723	215.1419963	131.1663813	213.7039011	-0.704210244	4.88E-05	0.000461666	ZFPL1	11	65084210	65088400	+	3122	protein_coding	zinc finger protein like 1 [Source:HGNC Symbol;Acc:HGNC:12868]	-
ENSG00000163156	621.4180635	567.4124964	587.5509731	821.7074849	685.3894396	821.0733191	592.1271777	776.0567479	-0.390140509	4.89E-05	0.000462236	SCNM1	1	151156664	151170297	+	3265	protein_coding	sodium channel modifier 1 [Source:HGNC Symbol;Acc:HGNC:23136]	-
ENSG00000211584	326.7550381	294.6363047	294.2642977	418.0079121	474.111574	392.8679932	305.2185468	428.3291598	-0.489254196	4.89E-05	0.000462236	SLC48A1	12	47753916	47782753	+	4921	protein_coding	solute carrier family 48 member 1 [Source:HGNC Symbol;Acc:HGNC:26035]	-
ENSG00000108528	1045.421625	1112.96488	957.0921842	1379.732717	1321.244834	1199.390646	1038.492896	1300.122732	-0.324083658	4.90E-05	0.00046238	SLC25A11	17	4937130	4940251	-	2669	protein_coding	solute carrier family 25 member 11 [Source:HGNC Symbol;Acc:HGNC:10981]	-
ENSG00000170412	286.8831436	279.4292696	215.0768953	381.2150397	369.9889895	384.5533267	260.4631028	378.5857853	-0.539137161	4.90E-05	0.00046281	GPRC5C	17	74424851	74451653	+	8005	protein_coding	G protein-coupled receptor class C group 5 member C [Source:HGNC Symbol;Acc:HGNC:13309]	-
ENSG00000244879	795.4929201	661.506026	832.9341583	546.7829657	535.7764056	625.6786558	763.3110348	569.4126757	0.422758721	4.94E-05	0.000465912	GABPB1-AS1	15	50354959	50372202	+	17179	antisense	GABPB1 antisense RNA 1 [Source:HGNC Symbol;Acc:HGNC:44157]	-
ENSG00000105204	283.9656879	240.4612422	287.4209419	388.3692093	360.8908996	406.3793263	270.6159573	385.2131451	-0.509639144	4.96E-05	0.000467064	DYRK1B	19	39825350	39834201	-	3192	protein_coding	dual specificity tyrosine phosphorylation regulated kinase 1B [Source:HGNC Symbol;Acc:HGNC:3092]	-
ENSG00000076944	609.7482407	615.8849207	611.9915294	871.7866725	783.4466308	723.3759874	612.5415636	792.8697636	-0.372401525	4.98E-05	0.000469084	STXBP2	19	7636881	7647873	+	6036	protein_coding	syntaxin binding protein 2 [Source:HGNC Symbol;Acc:HGNC:11445]	-
ENSG00000108819	1062.926359	1007.466074	1031.391475	1257.089809	1222.176744	1295.009311	1033.927969	1258.091955	-0.283082363	4.99E-05	0.0004695	PPP1R9B	17	50133735	50150630	-	4298	protein_coding	protein phosphatase 1 regulatory subunit 9B [Source:HGNC Symbol;Acc:HGNC:9298]	-
ENSG00000161203	8586.072117	9311.457667	8466.208698	10817.1045	9858.285862	9764.536497	8787.912827	10146.64229	-0.207374878	5.01E-05	0.000470757	AP2M1	3	184174689	184184091	+	4756	protein_coding	adaptor related protein complex 2 subunit mu 1 [Source:HGNC Symbol;Acc:HGNC:564]	-
ENSG00000239306	1654.19738	1783.024863	1641.42776	2102.303851	1973.274611	1969.536632	1692.883335	2015.038365	-0.251203538	5.08E-05	0.000477201	RBM14	11	66616582	66627347	+	3937	protein_coding	RNA binding motif protein 14 [Source:HGNC Symbol;Acc:HGNC:14219]	-
ENSG00000071794	4499.68917	4424.296768	4505.860957	3625.119962	4006.192255	4002.472597	4476.615632	3877.928271	0.207117581	5.09E-05	0.000478257	HLTF	3	149030127	149086554	-	6024	protein_coding	helicase like transcription factor [Source:HGNC Symbol;Acc:HGNC:11099]	-
ENSG00000088247	7192.500779	7660.543921	7044.745944	8988.703147	8071.016645	8202.418524	7299.263548	8420.712772	-0.206146289	5.10E-05	0.000478257	KHSRP	19	6413348	6424794	-	4563	protein_coding	KH-type splicing regulatory protein [Source:HGNC Symbol;Acc:HGNC:6316]	-
ENSG00000179604	840.2272408	870.6027583	798.7173795	1122.18261	1051.334834	975.933983	836.5157928	1049.817142	-0.327659917	5.10E-05	0.000478434	CDC42EP4	17	73283624	73312175	-	5007	protein_coding	CDC42 effector protein 4 [Source:HGNC Symbol;Acc:HGNC:17147]	-
ENSG00000134759	1145.587604	1120.568397	1168.258591	843.1699939	961.3648334	960.3439833	1144.804864	921.6262702	0.312818896	5.21E-05	0.000488515	ELP2	18	36129444	36180556	+	11068	protein_coding	elongator acetyltransferase complex subunit 2 [Source:HGNC Symbol;Acc:HGNC:18248]	-
ENSG00000244313	667.1248694	901.0168285	768.4110897	616.2806137	469.0570796	590.3413231	778.8509292	558.5596721	0.480085254	5.23E-05	0.000489688	AC024293.1	11	46428653	46429150	-	498	processed_pseudogene	ribosomal protein S10 (RPS10) pseudogene	-
ENSG00000167658	54913.32362	57204.11377	52721.21278	67928.84078	60237.44237	60709.53761	54946.21672	62958.60692	-0.19637837	5.25E-05	0.00049089	EEF2	19	3976056	3985469	-	4027	protein_coding	eukaryotic translation elongation factor 2 [Source:HGNC Symbol;Acc:HGNC:3214]	-
ENSG00000102189	1247.698553	1168.090382	1217.139703	880.9848906	1013.931575	1024.782649	1210.976213	973.2330382	0.315287001	5.50E-05	0.000514003	EEA1	12	92770637	92929331	-	10150	protein_coding	early endosome antigen 1 [Source:HGNC Symbol;Acc:HGNC:3185]	-
ENSG00000184497	327.7275233	359.2662037	316.7496095	513.056166	425.5884278	453.1493255	334.5811122	463.9313064	-0.47122966	5.52E-05	0.000515852	TMEM255B	13	113759240	113816995	+	7287	protein_coding	transmembrane protein 255B [Source:HGNC Symbol;Acc:HGNC:28297]	-
ENSG00000162599	716.7216163	710.92889	742.0152889	538.6067718	599.4630349	549.8073238	723.2219317	562.6257102	0.362043668	5.59E-05	0.0005221	NFIA	1	60865259	61462793	+	10872	protein_coding	nuclear factor I A [Source:HGNC Symbol;Acc:HGNC:7784]	CTF/NFI
ENSG00000162924	380.2417259	414.3917059	455.5719692	262.6602284	279.0080904	332.5866609	416.7351337	291.4183266	0.516363773	5.62E-05	0.000524695	REL	2	60881521	60931610	+	13170	protein_coding	"REL proto-oncogene, NF-kB subunit [Source:HGNC Symbol;Acc:HGNC:9954]"	RHD
ENSG00000101335	1965.392655	2071.00809	1792.959209	2657.263011	2210.835847	2301.08396	1943.119985	2389.727606	-0.298346651	5.65E-05	0.000526953	MYL9	20	36541484	36551447	+	2821	protein_coding	myosin light chain 9 [Source:HGNC Symbol;Acc:HGNC:15754]	-
ENSG00000204560	1345.919562	1346.773044	1406.79842	1787.520387	1577.00225	1598.494639	1366.497009	1654.339092	-0.275826137	5.82E-05	0.00054254	DHX16	6	30653119	30673037	-	4008	protein_coding	DEAH-box helicase 16 [Source:HGNC Symbol;Acc:HGNC:2739]	-
ENSG00000122008	492.0775276	468.5667684	490.7663702	312.7394159	352.8037086	391.8286599	483.8035554	352.4572614	0.457153774	5.92E-05	0.000551159	POLK	5	75511756	75601144	+	9105	protein_coding	DNA polymerase kappa [Source:HGNC Symbol;Acc:HGNC:9183]	-
ENSG00000009413	983.1825699	1010.317393	1056.809654	751.1878127	815.7953949	866.8039849	1016.769872	811.2623975	0.32585273	5.93E-05	0.000551159	REV3L	6	111299028	111483715	-	12425	protein_coding	"REV3 like, DNA directed polymerase zeta catalytic subunit [Source:HGNC Symbol;Acc:HGNC:9968]"	-
ENSG00000165280	5512.046297	5728.300026	5655.544725	6868.002859	6366.641136	6138.30256	5631.963683	6457.648852	-0.197383545	5.93E-05	0.00055145	VCP	9	35056064	35073249	-	5438	protein_coding	valosin containing protein [Source:HGNC Symbol;Acc:HGNC:12666]	-
ENSG00000111843	2479.837343	2476.845839	2358.024871	3052.78639	2791.091803	2743.839952	2438.236017	2862.572715	-0.231463225	5.95E-05	0.000553067	TMEM14C	6	10722915	10731129	+	1321	protein_coding	transmembrane protein 14C [Source:HGNC Symbol;Acc:HGNC:20952]	-
ENSG00000213281	3025.401558	3109.838674	2969.038778	2573.457024	2603.064612	2709.541953	3034.75967	2628.687863	0.20735437	5.96E-05	0.000553424	NRAS	1	114704469	114716894	-	4449	protein_coding	"NRAS proto-oncogene, GTPase [Source:HGNC Symbol;Acc:HGNC:7989]"	-
ENSG00000105926	671.0148103	710.92889	740.0600444	477.2853177	583.2886528	552.9253237	707.3345816	537.8330981	0.395165005	6.04E-05	0.000560324	MPP6	7	24573268	24694193	+	9369	protein_coding	membrane palmitoylated protein 6 [Source:HGNC Symbol;Acc:HGNC:18167]	-
ENSG00000173237	185.7446794	188.1870591	167.173405	291.276907	276.9862927	245.2826624	180.3683812	271.181954	-0.588324116	6.07E-05	0.000562717	C11orf86	11	66975277	66977004	+	1187	protein_coding	chromosome 11 open reading frame 86 [Source:HGNC Symbol;Acc:HGNC:34442]	-
ENSG00000103066	547.5091858	628.2406367	620.7901297	858.5003574	744.0215745	741.0446538	598.8466507	781.1888619	-0.383411979	6.09E-05	0.000563964	PLA2G15	16	68245304	68261062	+	4464	protein_coding	phospholipase A2 group XV [Source:HGNC Symbol;Acc:HGNC:17163]	-
ENSG00000011258	706.0242787	633.9432749	694.1117985	463.9990027	525.6674168	555.0039904	678.0264507	514.8901366	0.397055095	6.10E-05	0.000564571	MBTD1	17	51177425	51260163	-	7201	protein_coding	mbt domain containing 1 [Source:HGNC Symbol;Acc:HGNC:19866]	-
ENSG00000125995	877.1816796	724.2350457	633.499219	1063.927229	968.4411255	943.7146503	744.9719814	992.0276681	-0.413218768	6.17E-05	0.000570822	ROMO1	20	35699272	35700984	+	702	protein_coding	reactive oxygen species modulator 1 [Source:HGNC Symbol;Acc:HGNC:16185]	-
ENSG00000213445	1425.663351	1569.175932	1270.908927	1953.088313	1630.579891	1781.417302	1421.91607	1788.361835	-0.330558674	6.18E-05	0.000570822	SIPA1	11	65638097	65650930	+	4668	protein_coding	signal-induced proliferation-associated 1 [Source:HGNC Symbol;Acc:HGNC:10885]	-
ENSG00000049130	858.7044602	852.5444041	943.4054727	703.1526737	714.705507	691.1566547	884.884779	703.0049451	0.33176029	6.18E-05	0.000570822	KITLG	12	88492793	88580851	-	6205	protein_coding	KIT ligand [Source:HGNC Symbol;Acc:HGNC:6343]	-
ENSG00000127578	386.0766373	479.021605	420.3775681	616.2806137	555.9943831	562.2793236	428.4919368	578.1847735	-0.431915715	6.22E-05	0.000574003	WFIKKN1	16	629239	634116	+	4878	protein_coding	"WAP, follistatin/kazal, immunoglobulin, kunitz and netrin domain containing 1 [Source:HGNC Symbol;Acc:HGNC:30912]"	-
ENSG00000014824	939.4207345	928.5795795	972.7341402	715.4169645	778.3921364	782.6179864	946.9114847	758.8090291	0.319461253	6.22E-05	0.000574003	SLC30A9	4	41990472	42090457	+	7225	protein_coding	solute carrier family 30 member 9 [Source:HGNC Symbol;Acc:HGNC:1329]	-
ENSG00000122778	729.3639243	882.9584743	801.6502462	1036.332574	1067.509216	964.5013166	804.6575483	1022.781035	-0.345945127	6.29E-05	0.000579455	KIAA1549	7	138831381	138981318	-	12427	protein_coding	KIAA1549 [Source:HGNC Symbol;Acc:HGNC:22219]	-
ENSG00000113732	1409.131102	1563.473294	1407.776042	1852.929938	1712.4627	1718.01797	1460.126813	1761.136869	-0.270250125	6.31E-05	0.000580667	ATP6V0E1	5	172983757	173035445	+	1623	protein_coding	ATPase H+ transporting V0 subunit e1 [Source:HGNC Symbol;Acc:HGNC:863]	-
ENSG00000103264	695.3269412	641.5467924	724.4180883	907.5575207	875.4384287	828.3486523	687.097274	870.4482006	-0.341567928	6.34E-05	0.000583891	FBXO31	16	87326987	87392142	-	6897	protein_coding	F-box protein 31 [Source:HGNC Symbol;Acc:HGNC:16510]	-
ENSG00000108784	813.9701395	816.4276958	707.7985101	1122.18261	944.1795524	947.8719835	779.3987818	1004.744715	-0.366267803	6.39E-05	0.000587534	NAGLU	17	42536172	42544449	+	3004	protein_coding	N-acetyl-alpha-glucosaminidase [Source:HGNC Symbol;Acc:HGNC:7632]	-
ENSG00000132780	4124.309871	4146.768378	4414.942088	3794.775985	3688.770007	3557.637938	4228.673445	3680.394643	0.200260178	6.43E-05	0.00059065	NASP	1	45583846	45618904	+	8304	protein_coding	nuclear autoantigenic sperm protein [Source:HGNC Symbol;Acc:HGNC:7644]	-
ENSG00000156467	2215.321359	2761.977746	2656.199657	2228.012832	1941.936745	1980.969299	2544.499588	2050.306292	0.311615317	6.44E-05	0.000591887	UQCRB	8	96225920	96235634	-	9715	protein_coding	ubiquinol-cytochrome c reductase binding protein [Source:HGNC Symbol;Acc:HGNC:12582]	-
ENSG00000164190	3638.067254	3570.801925	3862.585516	2924.011336	3121.655737	3366.400608	3690.484898	3137.355894	0.234290729	6.47E-05	0.000593714	NIPBL	5	36876759	37066413	+	12529	protein_coding	"NIPBL, cohesin loading factor [Source:HGNC Symbol;Acc:HGNC:28862]"	-
ENSG00000153443	816.8875952	786.9640654	771.3439564	965.8129021	945.1904513	1050.765982	791.7318723	987.256445	-0.318240789	6.48E-05	0.000593714	UBALD1	16	4608883	4615027	-	3619	protein_coding	UBA like domain containing 1 [Source:HGNC Symbol;Acc:HGNC:29576]	-
ENSG00000213859	222.6991182	202.4436545	210.1887841	306.6072705	308.3241579	302.4459947	211.7771856	305.7924744	-0.530202312	6.48E-05	0.000593714	KCTD11	17	7351889	7354944	+	3056	protein_coding	potassium channel tetramerization domain containing 11 [Source:HGNC Symbol;Acc:HGNC:21302]	-
ENSG00000105135	1550.14146	1583.432528	1501.627778	2176.911621	1801.421801	1760.630636	1545.067255	1912.988019	-0.308151531	6.48E-05	0.000593714	ILVBL	19	15114984	15125785	-	5615	protein_coding	ilvB acetolactate synthase like [Source:HGNC Symbol;Acc:HGNC:6041]	-
ENSG00000025796	1691.151819	1967.410163	1965.998348	1486.023238	1541.62079	1597.455306	1874.853443	1541.699778	0.282370133	6.49E-05	0.000594295	SEC63	6	107867756	107958189	-	8587	protein_coding	"SEC63 homolog, protein translocation regulator [Source:HGNC Symbol;Acc:HGNC:21082]"	-
ENSG00000204469	7158.463796	7188.175394	6908.856451	8438.854108	7763.703386	7882.303863	7085.165214	8028.287119	-0.180267917	6.53E-05	0.000597312	PRRC2A	6	31620720	31637771	+	9115	protein_coding	proline rich coiled-coil 2A [Source:HGNC Symbol;Acc:HGNC:13918]	-
ENSG00000174720	526.1145107	606.3805238	642.2978192	445.6025665	465.0134841	407.4186596	591.5976179	439.3449034	0.42903344	6.59E-05	0.00060253	LARP7	4	112636964	112657592	+	4083	protein_coding	La ribonucleoprotein domain family member 7 [Source:HGNC Symbol;Acc:HGNC:24912]	-
ENSG00000090013	1854.529338	1945.55005	1692.264117	2347.589668	2138.051128	2125.43663	1830.781169	2203.692475	-0.267340271	6.60E-05	0.00060271	BLVRB	19	40447765	40465840	-	1689	protein_coding	biliverdin reductase B [Source:HGNC Symbol;Acc:HGNC:1063]	-
ENSG00000185624	9785.146408	10041.39535	10362.79587	12120.1854	11255.34811	10933.78648	10063.11254	11436.44	-0.184583577	6.64E-05	0.000606293	P4HB	17	81843159	81860694	-	5303	protein_coding	prolyl 4-hydroxylase subunit beta [Source:HGNC Symbol;Acc:HGNC:8548]	-
ENSG00000175592	165.3224895	151.1199111	154.4643157	297.4090524	238.5721353	208.9059964	156.9689054	248.295728	-0.661926179	6.68E-05	0.000609113	FOSL1	11	65892049	65900573	-	1887	protein_coding	"FOS like 1, AP-1 transcription factor subunit [Source:HGNC Symbol;Acc:HGNC:13718]"	TF_bZIP
ENSG00000177485	1269.093228	1265.035231	1247.445993	996.4736291	1009.88798	1099.614648	1260.524817	1035.325419	0.284119964	6.76E-05	0.00061617	ZBTB33	X	120250752	120258398	+	5313	protein_coding	zinc finger and BTB domain containing 33 [Source:HGNC Symbol;Acc:HGNC:16682]	-
ENSG00000167930	801.3278315	844.9408866	730.2838218	1078.235568	956.310339	971.7766498	792.18418	1002.107519	-0.338916983	6.78E-05	0.00061727	FAM234A	16	234546	268971	+	4699	protein_coding	family with sequence similarity 234 member A [Source:HGNC Symbol;Acc:HGNC:14163]	-
ENSG00000135999	362.7369917	364.9688419	389.0936561	241.1977195	279.0080904	273.3446619	372.2664966	264.5168239	0.492887926	6.85E-05	0.000622812	EPC2	2	148644440	148787568	+	5582	protein_coding	enhancer of polycomb homolog 2 [Source:HGNC Symbol;Acc:HGNC:24543]	-
ENSG00000163605	1095.990857	1178.545219	1177.057191	857.4783332	971.4738221	957.2259834	1150.531089	928.7260462	0.309018417	6.85E-05	0.000622812	PPP4R2	3	72996785	73069199	+	5964	protein_coding	protein phosphatase 4 regulatory subunit 2 [Source:HGNC Symbol;Acc:HGNC:18296]	-
ENSG00000104131	2051.94384	2190.763491	2254.396912	1863.15018	1798.389105	1851.052635	2165.701414	1837.53064	0.237106654	6.85E-05	0.000622812	EIF3J	15	44537057	44563029	+	3195	protein_coding	eukaryotic translation initiation factor 3 subunit J [Source:HGNC Symbol;Acc:HGNC:3270]	-
ENSG00000221988	395.8014896	350.7122465	384.2055448	518.1662871	492.3077538	503.0373246	376.906427	504.5037885	-0.420882704	6.88E-05	0.000624373	PPT2	6	32153441	32163680	+	2940	protein_coding	palmitoyl-protein thioesterase 2 [Source:HGNC Symbol;Acc:HGNC:9326]	-
ENSG00000185803	642.8127386	598.7770062	527.9160158	992.3855322	740.9888779	715.0613209	589.8352536	816.1452437	-0.468511041	6.91E-05	0.000626794	SLC52A2	8	144354135	144361286	+	3077	protein_coding	solute carrier family 52 member 2 [Source:HGNC Symbol;Acc:HGNC:30224]	-
ENSG00000189057	1066.8163	1149.081588	1188.788658	831.9277273	848.144159	1006.074649	1134.895515	895.3821785	0.342253663	6.92E-05	0.000627308	FAM111B	11	59107185	59127410	+	3863	protein_coding	family with sequence similarity 111 member B [Source:HGNC Symbol;Acc:HGNC:24200]	-
ENSG00000131899	1294.377844	1398.096788	1268.953682	1708.824521	1551.729778	1541.331307	1320.476105	1600.628535	-0.277453211	7.19E-05	0.000651887	LLGL1	17	18225587	18244875	+	6638	protein_coding	"LLGL1, scribble cell polarity complex component [Source:HGNC Symbol;Acc:HGNC:6628]"	-
ENSG00000178741	1408.158616	1372.434916	1220.07257	1706.780472	1541.62079	1631.753305	1333.555367	1626.718189	-0.286533936	7.39E-05	0.000669241	COX5A	15	74919791	74938168	-	1411	protein_coding	cytochrome c oxidase subunit 5A [Source:HGNC Symbol;Acc:HGNC:2267]	-
ENSG00000096401	1811.739988	1825.794649	1860.415145	1487.045262	1553.751576	1608.887972	1832.649927	1549.894937	0.241815674	7.43E-05	0.000672349	CDC5L	6	44387525	44450426	+	6423	protein_coding	cell division cycle 5 like [Source:HGNC Symbol;Acc:HGNC:1743]	MYB
ENSG00000143320	263.543498	280.3797093	267.8684969	472.1751966	338.6511243	372.0813269	270.5972347	394.3025492	-0.542992016	7.46E-05	0.000674575	CRABP2	1	156699606	156705816	-	1100	protein_coding	cellular retinoic acid binding protein 2 [Source:HGNC Symbol;Acc:HGNC:2339]	-
ENSG00000170242	3708.086191	3918.662852	4173.469392	3275.587673	3476.481243	3406.934607	3933.406145	3386.334508	0.21601928	7.52E-05	0.000679669	USP47	11	11841423	11959323	+	11158	protein_coding	ubiquitin specific peptidase 47 [Source:HGNC Symbol;Acc:HGNC:20076]	-
ENSG00000170190	305.360363	335.5052114	315.7719872	445.6025665	422.5557312	433.4019925	318.8791872	433.85343	-0.443970322	7.58E-05	0.000684424	SLC16A5	17	75087727	75106162	+	3089	protein_coding	solute carrier family 16 member 5 [Source:HGNC Symbol;Acc:HGNC:10926]	-
ENSG00000162521	3555.40601	3580.306321	3580.052685	3127.394159	3201.516748	3075.38728	3571.921672	3134.766062	0.18829385	7.60E-05	0.00068632	RBBP4	1	32651142	32686211	+	9470	protein_coding	"RB binding protein 4, chromatin remodeling factor [Source:HGNC Symbol;Acc:HGNC:9887]"	-
ENSG00000162688	1858.419279	1847.654762	1953.289258	1601.511976	1651.808767	1522.623307	1886.454433	1591.98135	0.244668207	7.63E-05	0.000687677	AGL	1	99850084	99924023	+	8434	protein_coding	"amylo-alpha-1, 6-glucosidase, 4-alpha-glucanotransferase [Source:HGNC Symbol;Acc:HGNC:321]"	-
ENSG00000125971	1633.77519	1603.391761	1689.331251	2145.228869	1882.293712	1886.389967	1642.166067	1971.304183	-0.263629438	7.64E-05	0.000688576	DYNLRB1	20	34516409	34540958	+	2460	protein_coding	dynein light chain roadblock-type 1 [Source:HGNC Symbol;Acc:HGNC:15468]	-
ENSG00000104856	568.9038609	553.155901	492.7216147	756.2979339	666.1823609	682.8419881	538.2604589	701.7740943	-0.382557011	7.75E-05	0.000697747	RELB	19	45001430	45038198	+	3035	protein_coding	"RELB proto-oncogene, NF-kB subunit [Source:HGNC Symbol;Acc:HGNC:9956]"	RHD
ENSG00000168615	6445.63212	6193.065036	6526.606151	5528.129087	5762.123607	5718.411901	6388.434436	5669.554865	0.172181273	7.86E-05	0.000707117	ADAM9	8	38996869	39105144	+	6913	protein_coding	ADAM metallopeptidase domain 9 [Source:HGNC Symbol;Acc:HGNC:216]	-
ENSG00000121064	601.9683588	609.2318429	588.5285954	775.7163944	757.1632599	740.0053205	599.909599	757.6283249	-0.336728398	7.87E-05	0.000707923	SCPEP1	17	56978105	57006768	+	3853	protein_coding	serine carboxypeptidase 1 [Source:HGNC Symbol;Acc:HGNC:29507]	-
ENSG00000122515	892.7414433	902.9177078	884.7481376	1152.843337	1060.432923	1072.591981	893.4690963	1095.289414	-0.293785138	7.94E-05	0.000713845	ZMIZ2	7	44748581	44769881	+	7339	protein_coding	zinc finger MIZ-type containing 2 [Source:HGNC Symbol;Acc:HGNC:22229]	zf-MIZ
ENSG00000104852	4561.928225	4279.829935	4272.209239	5364.60521	4717.865066	5137.424577	4371.322466	5073.298284	-0.214827401	7.99E-05	0.000717974	SNRNP70	19	49085419	49108605	+	4684	protein_coding	small nuclear ribonucleoprotein U1 subunit 70 [Source:HGNC Symbol;Acc:HGNC:11150]	-
ENSG00000012048	1651.279925	1705.088808	1789.04872	1289.794585	1491.075846	1463.381308	1715.139151	1414.750579	0.277748997	8.05E-05	0.000721845	BRCA1	17	43044295	43170245	-	9187	protein_coding	"BRCA1, DNA repair associated [Source:HGNC Symbol;Acc:HGNC:1100]"	-
ENSG00000134982	1358.56187	1328.71469	1537.799802	1025.090308	1192.860677	1172.36798	1408.358787	1130.106321	0.317429945	8.05E-05	0.000721845	APC	5	112707498	112846239	+	12440	protein_coding	"APC, WNT signaling pathway regulator [Source:HGNC Symbol;Acc:HGNC:583]"	-
ENSG00000118960	439.563325	465.7154493	371.4964556	661.24968	593.3976416	510.3126578	425.5917433	588.3199932	-0.467031399	8.05E-05	0.000721845	HS1BP3	2	20560448	20651089	-	9059	protein_coding	HCLS1 binding protein 3 [Source:HGNC Symbol;Acc:HGNC:24979]	-
ENSG00000149499	743.9512028	720.4332869	704.8656433	1017.936138	925.9833726	826.2699856	723.0833777	923.3964988	-0.352952674	8.10E-05	0.000725327	EML3	11	62602218	62612765	-	5490	protein_coding	echinoderm microtubule associated protein like 3 [Source:HGNC Symbol;Acc:HGNC:26666]	-
ENSG00000165175	1737.83111	1459.875368	1461.545266	1905.053174	1920.707869	1850.013301	1553.083915	1891.924781	-0.284839846	8.18E-05	0.000732296	MID1IP1	X	38801432	38806537	+	3790	protein_coding	MID1 interacting protein 1 [Source:HGNC Symbol;Acc:HGNC:20715]	-
ENSG00000103269	337.4523756	327.9016939	335.3244323	482.3954389	427.6102256	444.8346589	333.5595006	451.6134411	-0.437165772	8.30E-05	0.000742086	RHBDL1	16	675666	678268	+	1884	protein_coding	rhomboid like 1 [Source:HGNC Symbol;Acc:HGNC:10007]	-
ENSG00000164219	494.0224981	498.0303988	547.4684608	334.2019248	376.0543828	419.8906594	513.1737859	376.7156557	0.446129426	8.31E-05	0.000742086	PGGT1B	5	115204012	115262872	-	10064	protein_coding	protein geranylgeranyltransferase type I subunit beta [Source:HGNC Symbol;Acc:HGNC:8895]	-
ENSG00000116489	4628.057221	4449.0082	4762.975609	3948.07962	4144.685401	4057.557263	4613.34701	4050.107428	0.187775959	8.31E-05	0.000742086	CAPZA1	1	112619173	112671619	+	4130	protein_coding	capping actin protein of muscle Z-line subunit alpha 1 [Source:HGNC Symbol;Acc:HGNC:1488]	-
ENSG00000142089	5299.072031	5404.200091	4698.452541	6399.91576	5656.990124	6044.762562	5133.908221	6033.889482	-0.23294882	8.36E-05	0.000746579	IFITM3	11	319669	327537	-	1348	protein_coding	interferon induced transmembrane protein 3 [Source:HGNC Symbol;Acc:HGNC:5414]	-
ENSG00000161813	2751.160722	2863.674793	3027.696113	2341.457522	2587.901129	2435.157958	2880.843876	2454.83887	0.230778564	8.40E-05	0.000749518	LARP4	12	50392383	50480004	+	8112	protein_coding	La ribonucleoprotein domain family member 4 [Source:HGNC Symbol;Acc:HGNC:24320]	-
ENSG00000163507	1618.215427	1566.324613	1601.345248	1344.983893	1335.397418	1360.48731	1595.295096	1346.956207	0.244107064	8.53E-05	0.000759745	CIP2A	3	108549869	108589644	-	4579	protein_coding	cell proliferation regulating inhibitor of protein phosphatase 2A [Source:HGNC Symbol;Acc:HGNC:29302]	-
ENSG00000130818	309.2503039	347.8609274	301.1076535	236.0875983	213.2996633	215.1419963	319.4062949	221.5097526	0.528288145	8.53E-05	0.000759745	ZNF426	19	9523224	9538645	-	7545	protein_coding	zinc finger protein 426 [Source:HGNC Symbol;Acc:HGNC:20725]	zf-C2H2
ENSG00000178202	1068.76127	1067.343775	1111.5565	860.5444059	853.1986534	931.2426505	1082.553848	881.6619032	0.296262596	8.59E-05	0.000764325	KDELC2	11	108472105	108498432	-	4993	protein_coding	KDEL motif containing 2 [Source:HGNC Symbol;Acc:HGNC:28496]	-
ENSG00000139168	1254.50595	1300.201499	1337.38724	1095.60998	1012.920676	1100.653981	1297.364896	1069.728212	0.278460004	8.63E-05	0.000767732	ZCRB1	12	42312078	42326118	-	2446	protein_coding	zinc finger CCHC-type and RNA binding motif containing 1 [Source:HGNC Symbol;Acc:HGNC:29620]	-
ENSG00000166925	951.0905573	935.2326574	885.7257598	1167.151676	1106.934272	1112.086647	924.0163248	1128.724199	-0.288644074	8.64E-05	0.000767732	TSC22D4	7	100463359	100479279	-	3715	protein_coding	TSC22 domain family member 4 [Source:HGNC Symbol;Acc:HGNC:21696]	TSC22
ENSG00000065308	1774.785549	1806.785855	1814.466899	2117.634215	2045.048431	2132.711963	1798.679434	2098.46487	-0.222333273	8.64E-05	0.000767732	TRAM2	6	52497402	52576915	-	6908	protein_coding	translocation associated membrane protein 2 [Source:HGNC Symbol;Acc:HGNC:16855]	-
ENSG00000129657	1803.960106	1751.660353	1734.301874	2101.281827	2058.190116	2021.503298	1763.307444	2060.325081	-0.22462638	8.69E-05	0.000771019	SEC14L1	17	77088749	77217101	+	10356	protein_coding	SEC14 like lipid binding 1 [Source:HGNC Symbol;Acc:HGNC:10698]	-
ENSG00000175582	2027.63171	2147.043265	2158.589931	2591.85346	2442.33169	2380.073292	2111.088302	2471.419481	-0.227369773	8.78E-05	0.000778494	RAB6A	11	73675638	73761137	-	4896	protein_coding	"RAB6A, member RAS oncogene family [Source:HGNC Symbol;Acc:HGNC:9786]"	-
ENSG00000070214	1140.725178	1166.189503	1189.76628	1454.340486	1365.724385	1376.077309	1165.56032	1398.71406	-0.263090957	8.78E-05	0.000778562	SLC44A1	9	105244622	105439171	+	12172	protein_coding	solute carrier family 44 member 1 [Source:HGNC Symbol;Acc:HGNC:18798]	-
ENSG00000173272	1039.586713	1088.253448	909.1886939	1287.750536	1232.285733	1239.924645	1012.342952	1253.320305	-0.307827414	8.80E-05	0.000779567	MZT2A	2	131464900	131492743	-	4093	protein_coding	mitotic spindle organizing protein 2A [Source:HGNC Symbol;Acc:HGNC:33187]	-
ENSG00000198898	2700.59149	2628.916189	2670.863991	2206.550323	2413.015623	2262.628627	2666.790557	2294.064858	0.217095658	8.81E-05	0.000779567	CAPZA2	7	116811070	116922049	+	8425	protein_coding	capping actin protein of muscle Z-line subunit alpha 2 [Source:HGNC Symbol;Acc:HGNC:1490]	-
ENSG00000112541	2325.212191	2361.842636	2428.413673	1955.132362	2084.473487	2068.273297	2371.822833	2035.959715	0.220268448	8.85E-05	0.000783082	PDE10A	6	165327287	165988078	-	22022	protein_coding	phosphodiesterase 10A [Source:HGNC Symbol;Acc:HGNC:8772]	-
ENSG00000007541	981.2375995	1005.565195	907.2334494	1383.820814	1161.522811	1118.322647	964.6787478	1221.222091	-0.340159894	8.86E-05	0.000783229	PIGQ	16	566995	584136	+	7904	protein_coding	phosphatidylinositol glycan anchor biosynthesis class Q [Source:HGNC Symbol;Acc:HGNC:14135]	-
ENSG00000166908	1272.010684	1171.892141	1181.945302	1442.076196	1410.203935	1514.30864	1208.616042	1455.52959	-0.268149357	8.87E-05	0.000783458	PIP4K2C	12	57591174	57603418	+	3299	protein_coding	phosphatidylinositol-5-phosphate 4-kinase type 2 gamma [Source:HGNC Symbol;Acc:HGNC:23786]	-
ENSG00000169926	2224.073726	2226.880199	2135.126997	2554.038563	2557.574162	2500.635957	2195.360308	2537.416227	-0.208885607	8.95E-05	0.000790358	KLF13	15	31326855	31435665	+	9409	protein_coding	Kruppel like factor 13 [Source:HGNC Symbol;Acc:HGNC:13672]	zf-C2H2
ENSG00000115468	483.3251605	473.3189668	457.5272137	701.1086252	536.7873044	664.1339885	471.390447	634.0099727	-0.427325469	8.99E-05	0.000792993	EFHD1	2	232606057	232682781	+	3052	protein_coding	EF-hand domain family member D1 [Source:HGNC Symbol;Acc:HGNC:29556]	-
ENSG00000169733	269.3784094	257.5691567	225.8307401	359.7525307	358.8691018	344.0193274	250.926102	354.2136533	-0.497262138	9.06E-05	0.000798842	RFNG	17	82047902	82051831	-	3865	protein_coding	RFNG O-fucosylpeptide 3-beta-N-acetylglucosaminyltransferase [Source:HGNC Symbol;Acc:HGNC:9974]	-
ENSG00000128915	694.3544559	693.8209755	676.514598	511.0121175	536.7873044	566.4366568	688.2300098	538.0786929	0.355241454	9.10E-05	0.00080205	ICE2	15	60419609	60479160	-	16010	protein_coding	interactor of little elongation complex ELL subunit 2 [Source:HGNC Symbol;Acc:HGNC:29885]	-
ENSG00000170779	1329.387313	1392.394149	1273.841794	1583.11554	1637.656183	1551.72464	1331.874419	1590.832121	-0.256256715	9.12E-05	0.000803261	CDCA4	14	105009573	105021148	-	2513	protein_coding	cell division cycle associated 4 [Source:HGNC Symbol;Acc:HGNC:14625]	-
ENSG00000162298	614.6106669	666.2582244	673.5817313	875.8747694	830.958878	772.2246533	651.4835408	826.3527669	-0.343114413	9.13E-05	0.000803261	SYVN1	11	65121780	65134533	-	5496	protein_coding	synoviolin 1 [Source:HGNC Symbol;Acc:HGNC:20738]	-
ENSG00000044459	306.3328482	344.0591687	318.704854	214.6250894	239.5830342	223.4566628	323.0322903	225.8882621	0.516121539	9.16E-05	0.000805313	CNTLN	9	17134982	17503923	+	11064	protein_coding	centlein [Source:HGNC Symbol;Acc:HGNC:23432]	-
ENSG00000123146	1597.793237	1765.916949	1537.799802	2112.524094	1943.958543	1868.721301	1633.836662	1975.067979	-0.273518847	9.20E-05	0.000808828	ADGRE5	19	14380501	14408725	+	5382	protein_coding	adhesion G protein-coupled receptor E5 [Source:HGNC Symbol;Acc:HGNC:1711]	-
ENSG00000166147	3171.274343	3241.949791	3517.484861	2776.839847	2839.614949	2932.998616	3310.236332	2849.817804	0.21605356	9.22E-05	0.0008097	FBN1	15	48408306	48645849	-	16057	protein_coding	fibrillin 1 [Source:HGNC Symbol;Acc:HGNC:3603]	-
ENSG00000138668	6815.176509	6862.17458	6629.256487	7583.419824	7431.117655	7644.296534	6768.869192	7552.944671	-0.158078658	9.23E-05	0.000809976	HNRNPD	4	82352498	82374503	-	6981	protein_coding	heterogeneous nuclear ribonucleoprotein D [Source:HGNC Symbol;Acc:HGNC:5036]	-
ENSG00000162664	1341.057135	1413.303823	1486.963444	1086.411762	1164.555508	1229.531312	1413.774801	1160.166194	0.285300228	9.24E-05	0.000810314	ZNF326	1	89995112	90035531	+	10984	protein_coding	zinc finger protein 326 [Source:HGNC Symbol;Acc:HGNC:14104]	-
ENSG00000131165	2273.670473	2324.775488	2142.947975	2629.668357	2588.912028	2603.529955	2247.131312	2607.370113	-0.214408424	9.25E-05	0.000810314	CHMP1A	16	89644431	89657845	-	3208	protein_coding	charged multivesicular body protein 1A [Source:HGNC Symbol;Acc:HGNC:8740]	-
ENSG00000168813	1036.669258	1063.542016	1088.093566	785.9366367	867.3512377	915.6526508	1062.76828	856.3135084	0.311730148	9.32E-05	0.000816474	ZNF507	19	32345594	32387667	+	11239	protein_coding	zinc finger protein 507 [Source:HGNC Symbol;Acc:HGNC:23783]	zf-C2H2
ENSG00000110719	1367.314237	1578.680329	1349.118707	1755.837636	1651.808767	1834.423301	1431.704424	1747.356568	-0.287117215	9.50E-05	0.000831619	TCIRG1	11	68039016	68050895	+	4384	protein_coding	"T cell immune regulator 1, ATPase H+ transporting V0 subunit a3 [Source:HGNC Symbol;Acc:HGNC:11647]"	-
ENSG00000150457	1000.687304	948.5388131	907.2334494	757.3199581	766.2613498	781.5786531	952.1531889	768.3866537	0.309422929	9.67E-05	0.000845696	LATS2	13	20973032	21061547	-	5578	protein_coding	large tumor suppressor kinase 2 [Source:HGNC Symbol;Acc:HGNC:6515]	-
ENSG00000136877	3244.210735	3246.701989	2928.956265	3925.595087	3539.156973	3579.463938	3139.95633	3681.405333	-0.229447905	9.71E-05	0.000848425	FPGS	9	127794597	127814327	+	3931	protein_coding	folylpolyglutamate synthase [Source:HGNC Symbol;Acc:HGNC:3824]	-
ENSG00000074842	2527.489119	2237.335036	1930.803947	2705.29815	2704.1545	2814.514618	2231.876034	2741.322423	-0.29655097	9.72E-05	0.000848425	MYDGF	19	4641374	4670370	-	1678	protein_coding	myeloid derived growth factor [Source:HGNC Symbol;Acc:HGNC:16948]	-
ENSG00000204227	1211.7166	1126.271036	1050.94392	1383.820814	1340.451913	1395.824642	1129.643852	1373.36579	-0.281763726	9.72E-05	0.000848425	RING1	6	33208495	33212722	+	1818	protein_coding	ring finger protein 1 [Source:HGNC Symbol;Acc:HGNC:10018]	-
ENSG00000172009	1887.593836	2020.634786	1834.996966	2571.412975	2155.236409	2225.212628	1914.408529	2317.287337	-0.275433475	9.79E-05	0.000853948	THOP1	19	2785460	2815807	+	7464	protein_coding	thimet oligopeptidase 1 [Source:HGNC Symbol;Acc:HGNC:11793]	-
ENSG00000172260	397.74646	396.3333518	370.5188333	280.0346404	286.0843826	281.6593284	388.1995484	282.5927838	0.458133914	9.86E-05	0.000859653	NEGR1	1	71395940	72282734	-	13406	protein_coding	neuronal growth regulator 1 [Source:HGNC Symbol;Acc:HGNC:17302]	-
ENSG00000119705	844.1171817	1028.375747	1084.183077	837.0378485	632.8226979	741.0446538	985.5586686	736.9684	0.419492905	9.87E-05	0.000859799	SLIRP	14	77708071	77761104	+	2631	protein_coding	SRA stem-loop interacting RNA binding protein [Source:HGNC Symbol;Acc:HGNC:20495]	-
ENSG00000160753	781.8781268	855.3957232	739.0824221	1043.486744	967.4302266	962.42265	792.1187574	991.1132068	-0.323103466	9.94E-05	0.000865196	RUSC1	1	155320896	155331114	+	5427	protein_coding	RUN and SH3 domain containing 1 [Source:HGNC Symbol;Acc:HGNC:17153]	-
ENSG00000110107	6285.172057	6183.560639	6139.467739	7362.662589	6741.68462	6925.07788	6202.733478	7009.808363	-0.176461619	9.94E-05	0.000865196	PRPF19	11	60890730	60906588	-	2739	protein_coding	pre-mRNA processing factor 19 [Source:HGNC Symbol;Acc:HGNC:17896]	-
ENSG00000235174	355.9295951	311.7442191	272.7566082	513.056166	428.6211244	400.1433264	313.4768074	447.2735389	-0.512854454	9.97E-05	0.000866639	RPL39P3	6	73373108	73373263	-	156	processed_pseudogene	ribosomal protein L39 pseudogene 3 [Source:HGNC Symbol;Acc:HGNC:21383]	-
ENSG00000198832	604.8858145	632.9928352	616.8796407	834.9938	810.7409005	717.1399875	618.2527635	787.624896	-0.349442397	0.000101481	0.000881705	SELENOM	22	31104772	31120069	-	3187	protein_coding	selenoprotein M [Source:HGNC Symbol;Acc:HGNC:30397]	-
ENSG00000176994	1394.543823	1304.953698	1440.037576	1157.953458	1140.293935	1140.148647	1379.845032	1146.132013	0.267579754	0.00010218	0.000887192	SMCR8	17	18315310	18328055	+	8279	protein_coding	"Smith-Magenis syndrome chromosome region, candidate 8 [Source:HGNC Symbol;Acc:HGNC:17921]"	-
ENSG00000131018	652.5375909	670.0599832	737.1271776	486.4835359	569.1360685	527.9813242	686.5749172	527.8669762	0.379035028	0.000102326	0.000887867	SYNE1	6	152121684	152637801	-	46064	protein_coding	spectrin repeat containing nuclear envelope protein 1 [Source:HGNC Symbol;Acc:HGNC:17089]	-
ENSG00000135052	3226.706001	3224.841877	3358.132434	2696.099932	2891.170792	2922.605283	3269.893437	2836.625336	0.205060714	0.000102419	0.000888083	GOLM1	9	86026146	86100173	-	4233	protein_coding	golgi membrane protein 1 [Source:HGNC Symbol;Acc:HGNC:15451]	-
ENSG00000198420	355.9295951	459.0623715	352.9216328	245.2858164	279.0080904	284.7773284	389.3045331	269.6904117	0.530097375	0.000102602	0.000889079	TCAF1	7	143851375	143902198	-	6310	protein_coding	TRPM8 channel associated factor 1 [Source:HGNC Symbol;Acc:HGNC:22201]	-
ENSG00000228672	341.3423166	354.5140053	324.5705875	450.7126876	447.8282031	470.8179918	340.1423031	456.4529609	-0.424046195	0.000102867	0.00089079	PROB1	5	139390592	139395713	-	5122	protein_coding	proline rich basic protein 1 [Source:HGNC Symbol;Acc:HGNC:41906]	-
ENSG00000100906	589.3260508	609.2318429	518.1397933	728.7032796	684.3785407	850.1746519	572.2325623	754.418824	-0.398279115	0.000103008	0.000891417	NFKBIA	14	35401511	35404749	-	2373	protein_coding	NFKB inhibitor alpha [Source:HGNC Symbol;Acc:HGNC:7797]	-
ENSG00000108829	3581.663111	3621.175228	3500.865283	4074.810625	4069.878884	3975.449931	3567.901207	4040.04648	-0.179287007	0.000103226	0.000892709	LRRC59	17	50375059	50397553	-	4570	protein_coding	leucine rich repeat containing 59 [Source:HGNC Symbol;Acc:HGNC:28817]	-
ENSG00000168528	657.4000171	740.3925204	648.1635527	985.2313625	807.7082038	849.1353186	681.9853634	880.6916283	-0.368642081	0.000105001	0.000907462	SERINC2	1	31409565	31434680	+	3549	protein_coding	serine incorporator 2 [Source:HGNC Symbol;Acc:HGNC:23231]	-
ENSG00000159176	5952.582107	5935.495879	5535.297188	6876.179053	6334.292372	6628.867885	5807.791725	6613.113103	-0.187282042	0.000105109	0.000907791	CSRP1	1	201483530	201509456	-	10318	protein_coding	cysteine and glycine rich protein 1 [Source:HGNC Symbol;Acc:HGNC:2469]	-
ENSG00000170396	196.4420169	240.4612422	212.1440286	116.5107628	140.5149441	152.7819973	216.3490959	136.6025681	0.663934265	0.000105639	0.000911766	ZNF804A	2	184598366	184939492	+	4694	protein_coding	zinc finger protein 804A [Source:HGNC Symbol;Acc:HGNC:21711]	-
ENSG00000099904	656.4275319	661.506026	613.9467739	813.5312911	795.5774173	810.6799859	643.9601106	806.5962314	-0.324725005	0.000105727	0.000911885	ZDHHC8	22	20129456	20148007	+	5542	protein_coding	zinc finger DHHC-type containing 8 [Source:HGNC Symbol;Acc:HGNC:18474]	-
ENSG00000180776	1100.853283	1146.230269	1135.019434	1321.477336	1351.5718	1375.037976	1127.367662	1349.362371	-0.259241237	0.000105793	0.000911885	ZDHHC20	13	21372573	21459370	-	5574	protein_coding	zinc finger DHHC-type containing 20 [Source:HGNC Symbol;Acc:HGNC:20749]	-
ENSG00000171236	137.1204178	104.5483662	120.2475369	182.9423381	182.972697	220.3386628	120.6387736	195.4178993	-0.69601624	0.00010638	0.000916344	LRG1	19	4536409	4540474	-	3133	protein_coding	leucine rich alpha-2-glycoprotein 1 [Source:HGNC Symbol;Acc:HGNC:29480]	-
ENSG00000155438	847.0346374	925.7282605	946.3383394	745.0556673	688.4221362	738.9659872	906.3670791	724.1479302	0.323953054	0.00010685	0.00091978	NIFK	2	121726945	121736923	-	2447	protein_coding	nucleolar protein interacting with the FHA domain of MKI67 [Source:HGNC Symbol;Acc:HGNC:17838]	-
ENSG00000205581	3807.279685	3784.650855	3808.816292	3404.362727	3406.72922	3171.005945	3800.248944	3327.365964	0.191618903	0.000107018	0.000920268	HMGN1	21	39342315	39349647	-	5102	protein_coding	high mobility group nucleosome binding domain 1 [Source:HGNC Symbol;Acc:HGNC:4984]	-
ENSG00000277443	3251.990617	3318.935406	3068.756247	2885.174415	2667.76214	2776.059285	3213.227424	2776.331947	0.210945762	0.000107107	0.000920268	MARCKS	6	113857362	113863471	+	4275	protein_coding	myristoylated alanine rich protein kinase C substrate [Source:HGNC Symbol;Acc:HGNC:6759]	-
ENSG00000117906	582.5186542	653.9025084	673.5817313	815.5753395	829.9479792	777.4213198	636.6676313	807.6482128	-0.34324988	0.000107118	0.000920268	RCN2	15	76931619	76954392	+	10019	protein_coding	reticulocalbin 2 [Source:HGNC Symbol;Acc:HGNC:9935]	-
ENSG00000104853	1930.383186	1960.757086	1988.483659	2620.470139	2242.173712	2199.229295	1959.874644	2353.957715	-0.264368975	0.00010735	0.000921658	CLPTM1	19	44954585	44993341	+	5229	protein_coding	"CLPTM1, transmembrane protein [Source:HGNC Symbol;Acc:HGNC:2087]"	-
ENSG00000185946	518.3346289	447.6570951	587.5509731	366.9067004	383.1306749	385.59266	517.8475657	378.5433451	0.451727619	0.000108106	0.000927536	RNPC3	1	103525691	103555239	+	6867	protein_coding	"RNA binding region (RNP1, RRM) containing 3 [Source:HGNC Symbol;Acc:HGNC:18666]"	-
[truncated: 6,529,472 more chars]
